# Supplementary material for: The mycoparasitic fungus Clonostachys rosea responds with both common and specific gene expression during interspecific interactions with fungal prey
Source: Evol Appl. 2018 Mar 14;11(6):931–49. doi: 10.1111/eva.12609 (PMC5999205; doi:10.1111/eva.12609)
Supplement: Supplementary file 3 [file EVA-11-931-s003.xlsx]

## Sheet: Crosea MFS
Protein ID	Classification	E-value	Gene name	Protein name
CROS1_T00005762_1	2.A.1.1.10	1e-105	mfs1	MFS1
CROS1_T00010520_1	2.A.1.1.10	1e-109	mfs2	MFS2
CROS1_T00008895_1	2.A.1.1.10	3e-96	mfs3	MFS3
CROS1_T00012896_1	2.A.1.1.10	2e-78	mfs4	MFS4
CROS1_T00012084_1	2.A.1.1.10	1e-56	mfs5	MFS5
CROS1_T00013604_1	2.A.1.1.10	1e-121	mfs6	MFS6
CROS1_T00011756_1	2.A.1.1.10	1e-106	mfs7	MFS7
CROS1_T00007333_1	2.A.1.1.107	5e-44	mfs8	MFS8
CROS1_T00013528_1	2.A.1.1.108	2e-40	mfs9	MFS9
CROS1_T00008379_1	2.A.1.1.108	5e-46	mfs10	MFS10
CROS1_T00002562_1	2.A.1.1.11	5e-38	mfs11	MFS11
CROS1_T00005809_1	2.A.1.1.11	8e-63	mfs12	MFS12
CROS1_T00010980_1	2.A.1.1.11	4e-42	mfs13	MFS13
CROS1_T00013945_1	2.A.1.1.11	8e-52	mfs14	MFS14
CROS1_T00007280_1	2.A.1.1.11	2e-63	mfs15	MFS15
CROS1_T00002247_1	2.A.1.1.11	2e-38	mfs16	MFS16
CROS1_T00013994_1	2.A.1.1.11	1e-129	mfs17	MFS17
CROS1_T00005040_1	2.A.1.1.11	4e-98	mfs18	MFS18
CROS1_T00010377_1	2.A.1.1.11	8e-93	mfs19	MFS19
CROS1_T00008639_1	2.A.1.1.11	1e-86	mfs20	MFS20
CROS1_T00008711_1	2.A.1.1.11	2e-59	mfs21	MFS21
CROS1_T00006697_1	2.A.1.1.11	9e-88	mfs22	MFS22
CROS1_T00010418_1	2.A.1.1.11	1e-86	mfs23	MFS23
CROS1_T00010526_1	2.A.1.1.11	1e-117	mfs24	MFS24
CROS1_T00001662_1	2.A.1.1.11	1e-137	mfs25	MFS25
CROS1_T00012361_1	2.A.1.1.11	1e-124	mfs26	MFS26
CROS1_T00008161_1	2.A.1.1.11	6e-87	mfs27	MFS27
CROS1_T00012837_1	2.A.1.1.11	4e-45	mfs28	MFS28
CROS1_T00008951_1	2.A.1.1.11	3e-60	mfs29	MFS29
CROS1_T00012090_1	2.A.1.1.11	8e-95	mfs30	MFS30
CROS1_T00010640_1	2.A.1.1.11	1e-102	mfs31	MFS31
CROS1_T00010807_1	2.A.1.1.11	1e-122	mfs32	MFS32
CROS1_T00011849_1	2.A.1.1.11	1e-56	mfs33	MFS33
CROS1_T00011008_1	2.A.1.1.11	3e-40	mfs34	MFS34
CROS1_T00009683_1	2.A.1.1.11	1e-96	mfs35	MFS35
CROS1_T00005337_1	2.A.1.1.11	5e-68	mfs36	MFS36
CROS1_T00005326_1	2.A.1.1.11	4e-58	mfs37	MFS37
CROS1_T00008518_1	2.A.1.1.111	2e-41	mfs38	MFS38
CROS1_T00000696_1	2.A.1.1.117	0	mfs39	MFS39
CROS1_T00012857_1	2.A.1.1.119	5e-89	mfs40	MFS40
CROS1_T00012260_1	2.A.1.1.119	2e-47	mfs41	MFS41
CROS1_T00005816_1	2.A.1.1.119	2e-43	mfs42	MFS42
CROS1_T00007252_1	2.A.1.1.119	1e-114	mfs43	MFS43
CROS1_T00007301_1	2.A.1.1.119	3e-32	mfs44	MFS44
CROS1_T00002201_1	2.A.1.1.119	2e-63	mfs45	MFS45
CROS1_T00000775_1	2.A.1.1.119	9e-54	mfs46	MFS46
CROS1_T00000883_1	2.A.1.1.119	1e-61	mfs47	MFS47
CROS1_T00003822_1	2.A.1.1.119	1e-66	mfs48	MFS48
CROS1_T00010393_1	2.A.1.1.119	8e-89	mfs49	MFS49
CROS1_T00008572_1	2.A.1.1.119	9e-66	mfs50	MFS50
CROS1_T00007173_1	2.A.1.1.119	1e-113	mfs51	MFS51
CROS1_T00012354_1	2.A.1.1.119	1e-61	mfs52	MFS52
CROS1_T00008372_1	2.A.1.1.119	3e-93	mfs53	MFS53
CROS1_T00013787_1	2.A.1.1.119	4e-19	mfs54	MFS54
CROS1_T00010545_1	2.A.1.1.119	3e-59	mfs55	MFS55
CROS1_T00011680_1	2.A.1.1.119	6e-89	mfs56	MFS56
CROS1_T00009704_1	2.A.1.1.119	2e-47	mfs57	MFS57
CROS1_T00005177_1	2.A.1.1.119	2e-51	mfs58	MFS58
CROS1_T00008244_1	2.A.1.1.125	9e-83	mfs59	MFS59
CROS1_T00011150_1	2.A.1.1.125	4e-93	mfs60	MFS60
CROS1_T00006916_1	2.A.1.1.125	1e-92	mfs61	MFS61
CROS1_T00010155_1	2.A.1.1.126	0	mfs62	MFS62
CROS1_T00012633_1	2.A.1.1.126	6e-31	mfs63	MFS63
CROS1_T00002404_1	2.A.1.1.21	5e-52	mfs64	MFS64
CROS1_T00008574_1	2.A.1.1.22	2e-53	mfs65	MFS65
CROS1_T00009020_1	2.A.1.1.30	2e-50	mfs66	MFS66
CROS1_T00004802_1	2.A.1.1.36	7e-96	mfs67	MFS67
CROS1_T00012330_1	2.A.1.1.36	4e-50	mfs68	MFS68
CROS1_T00011224_1	2.A.1.1.38	1e-74	mfs69	MFS69
CROS1_T00006040_1	2.A.1.1.38	2e-99	mfs70	MFS70
CROS1_T00003812_1	2.A.1.1.38	1e-33	mfs71	MFS71
CROS1_T00007012_1	2.A.1.1.38	2e-98	mfs72	MFS72
CROS1_T00001538_1	2.A.1.1.38	4e-81	mfs73	MFS73
CROS1_T00007726_1	2.A.1.1.38	9e-75	mfs74	MFS74
CROS1_T00005632_1	2.A.1.1.39	1e-126	mfs75	MFS75
CROS1_T00010336_1	2.A.1.1.39	1e-131	mfs76	MFS76
CROS1_T00008440_1	2.A.1.1.39	1e-44	mfs77	MFS77
CROS1_T00010022_1	2.A.1.1.39	2e-61	mfs78	MFS78
CROS1_T00013904_1	2.A.1.1.39	5e-57	mfs79	MFS79
CROS1_T00011649_1	2.A.1.1.39	5e-56	mfs80	MFS80
CROS1_T00012993_1	2.A.1.1.40	1e-102	mfs81	MFS81
CROS1_T00012621_1	2.A.1.1.40	3e-95	mfs82	MFS82
CROS1_T00008590_1	2.A.1.1.40	1e-105	mfs83	MFS83
CROS1_T00010461_1	2.A.1.1.40	5e-54	mfs84	MFS84
CROS1_T00009331_1	2.A.1.1.40	4e-93	mfs85	MFS85
CROS1_T00006134_1	2.A.1.1.40	4e-67	mfs86	MFS86
CROS1_T00007762_1	2.A.1.1.40	1e-108	mfs87	MFS87
CROS1_T00011842_1	2.A.1.1.40	7e-91	mfs88	MFS88
CROS1_T00011311_1	2.A.1.1.40	1e-99	mfs89	MFS89
CROS1_T00011473_1	2.A.1.1.51	1e-50	mfs90	MFS90
CROS1_T00006372_1	2.A.1.1.51	5e-54	mfs91	MFS91
CROS1_T00002526_1	2.A.1.1.57	0	mfs92	MFS92
CROS1_T00002320_1	2.A.1.1.57	7e-53	mfs93	MFS93
CROS1_T00001010_1	2.A.1.1.57	3e-31	mfs94	MFS94
CROS1_T00006629_1	2.A.1.1.57	2e-62	mfs95	MFS95
CROS1_T00012501_1	2.A.1.1.57	5e-44	mfs96	MFS96
CROS1_T00012898_1	2.A.1.1.57	0	mfs97	MFS97
CROS1_T00010570_1	2.A.1.1.57	0	mfs98	MFS98
CROS1_T00012496_1	2.A.1.1.57	6e-45	mfs99	MFS99
CROS1_T00002518_1	2.A.1.1.58	1e-151	mfs100	MFS100
CROS1_T00009898_1	2.A.1.1.58	1e-168	mfs101	MFS101
CROS1_T00006480_1	2.A.1.1.58	1e-152	mfs102	MFS102
CROS1_T00006365_1	2.A.1.1.64	1e-37	mfs103	MFS103
CROS1_T00007347_1	2.A.1.1.68	1e-150	mfs104	MFS104
CROS1_T00001014_1	2.A.1.1.68	1e-149	mfs105	MFS105
CROS1_T00003810_1	2.A.1.1.68	1e-66	mfs106	MFS106
CROS1_T00008568_1	2.A.1.1.68	3e-51	mfs107	MFS107
CROS1_T00011904_1	2.A.1.1.68	7e-49	mfs108	MFS108
CROS1_T00002632_1	2.A.1.1.69	4e-67	mfs109	MFS109
CROS1_T00000518_1	2.A.1.1.69	4e-74	mfs110	MFS110
CROS1_T00010417_1	2.A.1.1.69	8e-81	mfs111	MFS111
CROS1_T00001859_1	2.A.1.1.69	4e-62	mfs112	MFS112
CROS1_T00006910_1	2.A.1.1.69	2e-59	mfs113	MFS113
CROS1_T00007567_1	2.A.1.1.69	9e-32	mfs114	MFS114
CROS1_T00003442_1	2.A.1.1.7	8e-98	mfs115	MFS115
CROS1_T00003553_1	2.A.1.1.7	1e-101	mfs116	MFS116
CROS1_T00012775_1	2.A.1.1.7	1e-178	mfs117	MFS117
CROS1_T00002230_1	2.A.1.1.7	1e-110	mfs118	MFS118
CROS1_T00002240_1	2.A.1.1.7	2e-87	mfs119	MFS119
CROS1_T00000520_1	2.A.1.1.7	2e-57	mfs120	MFS120
CROS1_T00007699_1	2.A.1.1.7	1e-103	mfs121	MFS121
CROS1_T00006499_1	2.A.1.1.7	3e-72	mfs122	MFS122
CROS1_T00005299_1	2.A.1.1.7	0	mfs123	MFS123
CROS1_T00002616_1	2.A.1.1.70	2e-64	mfs124	MFS124
CROS1_T00013073_1	2.A.1.1.73	2e-91	mfs125	MFS125
CROS1_T00000019_1	2.A.1.1.73	1e-106	mfs126	MFS126
CROS1_T00008313_1	2.A.1.1.73	4e-93	mfs127	MFS127
CROS1_T00011279_1	2.A.1.1.75	9e-36	mfs128	MFS128
CROS1_T00004653_1	2.A.1.1.8	4e-99	mfs129	MFS129
CROS1_T00013061_1	2.A.1.1.8	1e-110	mfs130	MFS130
CROS1_T00008616_1	2.A.1.1.8	1e-113	mfs131	MFS131
CROS1_T00013532_1	2.A.1.1.8	1e-108	mfs132	MFS132
CROS1_T00010438_1	2.A.1.1.82	3e-87	mfs133	MFS133
CROS1_T00009388_1	2.A.1.1.82	0	mfs134	MFS134
CROS1_T00011046_1	2.A.1.1.82	2e-86	mfs135	MFS135
CROS1_T00011339_1	2.A.1.1.82	2e-99	mfs136	MFS136
CROS1_T00013317_1	2.A.1.1.83	1e-106	mfs137	MFS137
CROS1_T00004256_1	2.A.1.1.83	2e-93	mfs138	MFS138
CROS1_T00004356_1	2.A.1.1.83	1e-96	mfs139	MFS139
CROS1_T00007237_1	2.A.1.1.83	1e-62	mfs140	MFS140
CROS1_T00000891_1	2.A.1.1.83	3e-81	mfs141	MFS141
CROS1_T00000999_1	2.A.1.1.83	5e-91	mfs142	MFS142
CROS1_T00003857_1	2.A.1.1.83	7e-86	mfs143	MFS143
CROS1_T00010321_1	2.A.1.1.83	1e-77	mfs144	MFS144
CROS1_T00008527_1	2.A.1.1.83	3e-98	mfs145	MFS145
CROS1_T00001578_1	2.A.1.1.83	0	mfs146	MFS146
CROS1_T00012351_1	2.A.1.1.83	2e-37	mfs147	MFS147
CROS1_T00008187_1	2.A.1.1.83	1e-105	mfs148	MFS148
CROS1_T00012831_1	2.A.1.1.83	1e-83	mfs149	MFS149
CROS1_T00008362_1	2.A.1.1.83	1e-109	mfs150	MFS150
CROS1_T00008417_1	2.A.1.1.83	1e-100	mfs151	MFS151
CROS1_T00008216_1	2.A.1.1.83	1e-56	mfs152	MFS152
CROS1_T00008273_1	2.A.1.1.83	1e-152	mfs153	MFS153
CROS1_T00010633_1	2.A.1.1.83	7e-83	mfs154	MFS154
CROS1_T00011111_1	2.A.1.1.83	1e-147	mfs155	MFS155
CROS1_T00011084_1	2.A.1.1.83	4e-98	mfs156	MFS156
CROS1_T00011068_1	2.A.1.1.83	3e-92	mfs157	MFS157
CROS1_T00012137_1	2.A.1.1.83	2e-85	mfs158	MFS158
CROS1_T00005525_1	2.A.1.1.83	2e-85	mfs159	MFS159
CROS1_T00006378_1	2.A.1.1.83	7e-95	mfs160	MFS160
CROS1_T00000559_1	2.A.1.1.9	6e-92	mfs161	MFS161
CROS1_T00008157_1	2.A.1.1.9	1e-140	mfs162	MFS162
CROS1_T00014047_1	2.A.1.1.9	1e-125	mfs163	MFS163
CROS1_T00007961_1	2.A.1.1.96	2e-59	mfs164	MFS164
CROS1_T00006259_1	2.A.1.12.2	1e-62	mfs165	MFS165
CROS1_T00005531_1	2.A.1.12.2	1e-101	mfs166	MFS166
CROS1_T00003906_1	2.A.1.13.13	7e-19	mfs167	MFS167
CROS1_T00007064_1	2.A.1.13.13	2e-26	mfs168	MFS168
CROS1_T00012827_1	2.A.1.13.13	2e-26	mfs169	MFS169
CROS1_T00011211_1	2.A.1.13.17	1e-19	mfs170	MFS170
CROS1_T00004822_1	2.A.1.13.18	4e-21	mfs171	MFS171
CROS1_T00007854_1	2.A.1.13.18	5e-70	mfs172	MFS172
CROS1_T00013742_1	2.A.1.13.18	1e-74	mfs173	MFS173
CROS1_T00007077_1	2.A.1.13.18	8e-60	mfs174	MFS174
CROS1_T00011406_1	2.A.1.13.18	2e-22	mfs175	MFS175
CROS1_T00000646_1	2.A.1.13.18	4e-26	mfs176	MFS176
CROS1_T00012863_1	2.A.1.13.19	6e-69	mfs177	MFS177
CROS1_T00004606_1	2.A.1.13.19	9e-37	mfs178	MFS178
CROS1_T00002816_1	2.A.1.13.19	7e-61	mfs179	MFS179
CROS1_T00010994_1	2.A.1.13.19	6e-75	mfs180	MFS180
CROS1_T00007241_1	2.A.1.13.19	6e-69	mfs181	MFS181
CROS1_T00000478_1	2.A.1.13.19	2e-53	mfs182	MFS182
CROS1_T00000912_1	2.A.1.13.19	6e-41	mfs183	MFS183
CROS1_T00005114_1	2.A.1.13.19	2e-74	mfs184	MFS184
CROS1_T00003774_1	2.A.1.13.19	1e-76	mfs185	MFS185
CROS1_T00010264_1	2.A.1.13.19	2e-82	mfs186	MFS186
CROS1_T00008599_1	2.A.1.13.19	4e-32	mfs187	MFS187
CROS1_T00008640_1	2.A.1.13.19	7e-76	mfs188	MFS188
CROS1_T00013645_1	2.A.1.13.19	1e-66	mfs189	MFS189
CROS1_T00008428_1	2.A.1.13.19	2e-68	mfs190	MFS190
CROS1_T00010717_1	2.A.1.13.19	3e-53	mfs191	MFS191
CROS1_T00011141_1	2.A.1.13.19	2e-45	mfs192	MFS192
CROS1_T00011716_1	2.A.1.13.19	7e-74	mfs193	MFS193
CROS1_T00006536_1	2.A.1.13.19	3e-43	mfs194	MFS194
CROS1_T00013180_1	2.A.1.13.19	7e-77	mfs195	MFS195
CROS1_T00005313_1	2.A.1.13.19	9e-67	mfs196	MFS196
CROS1_T00013930_1	2.A.1.13.2	1e-24	mfs197	MFS197
CROS1_T00008881_1	2.A.1.13.3	1e-28	mfs198	MFS198
CROS1_T00007281_1	2.A.1.13.4	4e-46	mfs199	MFS199
CROS1_T00003616_1	2.A.1.13.4	7e-41	mfs200	MFS200
CROS1_T00009155_1	2.A.1.13.4	1e-41	mfs201	MFS201
CROS1_T00011786_1	2.A.1.13.4	9e-43	mfs202	MFS202
CROS1_T00008475_1	2.A.1.13.4	2e-45	mfs203	MFS203
CROS1_T00008279_1	2.A.1.13.4	3e-34	mfs204	MFS204
CROS1_T00012557_1	2.A.1.13.4	1e-52	mfs205	MFS205
CROS1_T00012116_1	2.A.1.13.4	4e-63	mfs206	MFS206
CROS1_T00010036_1	2.A.1.13.4	1e-44	mfs207	MFS207
CROS1_T00006937_1	2.A.1.13.4	7e-39	mfs208	MFS208
CROS1_T00011759_1	2.A.1.13.4	3e-37	mfs209	MFS209
CROS1_T00011071_1	2.A.1.13.4	5e-38	mfs210	MFS210
CROS1_T00012492_1	2.A.1.13.4	2e-41	mfs211	MFS211
CROS1_T00011277_1	2.A.1.13.4	7e-44	mfs212	MFS212
CROS1_T00008217_1	2.A.1.13.4	5e-38	mfs213	MFS213
CROS1_T00009963_1	2.A.1.13.4	4e-24	mfs214	MFS214
CROS1_T00005293_1	2.A.1.13.5	1e-22	mfs215	MFS215
CROS1_T00014150_1	2.A.1.14.11	3e-32	mfs216	MFS216
CROS1_T00014247_1	2.A.1.14.11	1e-29	mfs217	MFS217
CROS1_T00004677_1	2.A.1.14.11	1e-52	mfs218	MFS218
CROS1_T00007892_1	2.A.1.14.11	7e-61	mfs219	MFS219
CROS1_T00003549_1	2.A.1.14.11	7e-31	mfs220	MFS220
CROS1_T00013349_1	2.A.1.14.11	8e-62	mfs221	MFS221
CROS1_T00004251_1	2.A.1.14.11	1e-56	mfs222	MFS222
CROS1_T00004349_1	2.A.1.14.11	5e-47	mfs223	MFS223
CROS1_T00011218_1	2.A.1.14.11	2e-53	mfs224	MFS224
CROS1_T00002574_1	2.A.1.14.11	5e-51	mfs225	MFS225
CROS1_T00002602_1	2.A.1.14.11	1e-47	mfs226	MFS226
CROS1_T00002612_1	2.A.1.14.11	4e-61	mfs227	MFS227
CROS1_T00002712_1	2.A.1.14.11	3e-53	mfs228	MFS228
CROS1_T00005755_1	2.A.1.14.11	2e-38	mfs229	MFS229
CROS1_T00005783_1	2.A.1.14.11	5e-62	mfs230	MFS230
CROS1_T00013051_1	2.A.1.14.11	1e-45	mfs231	MFS231
CROS1_T00010940_1	2.A.1.14.11	5e-51	mfs232	MFS232
CROS1_T00010151_1	2.A.1.14.11	2e-66	mfs233	MFS233
CROS1_T00010157_1	2.A.1.14.11	1e-51	mfs234	MFS234
CROS1_T00010210_1	2.A.1.14.11	3e-66	mfs235	MFS235
CROS1_T00002223_1	2.A.1.14.11	4e-45	mfs236	MFS236
CROS1_T00002290_1	2.A.1.14.11	4e-75	mfs237	MFS237
CROS1_T00002489_1	2.A.1.14.11	2e-82	mfs238	MFS238
CROS1_T00000425_1	2.A.1.14.11	6e-63	mfs239	MFS239
CROS1_T00000466_1	2.A.1.14.11	5e-66	mfs240	MFS240
CROS1_T00000529_1	2.A.1.14.11	4e-43	mfs241	MFS241
CROS1_T00000778_1	2.A.1.14.11	2e-14	mfs242	MFS242
CROS1_T00000787_1	2.A.1.14.11	1e-38	mfs243	MFS243
CROS1_T00000790_1	2.A.1.14.11	2e-32	mfs244	MFS244
CROS1_T00000868_1	2.A.1.14.11	8e-49	mfs245	MFS245
CROS1_T00000947_1	2.A.1.14.11	2e-40	mfs246	MFS246
CROS1_T00000978_1	2.A.1.14.11	1e-47	mfs247	MFS247
CROS1_T00001004_1	2.A.1.14.11	3e-42	mfs248	MFS248
CROS1_T00009923_1	2.A.1.14.11	5e-51	mfs249	MFS249
CROS1_T00012636_1	2.A.1.14.11	9e-54	mfs250	MFS250
CROS1_T00010291_1	2.A.1.14.11	6e-44	mfs251	MFS251
CROS1_T00013672_1	2.A.1.14.11	2e-35	mfs252	MFS252
CROS1_T00013703_1	2.A.1.14.11	2e-70	mfs253	MFS253
CROS1_T00008628_1	2.A.1.14.11	2e-79	mfs254	MFS254
CROS1_T00008610_1	2.A.1.14.11	1e-60	mfs255	MFS255
CROS1_T00008665_1	2.A.1.14.11	4e-48	mfs256	MFS256
CROS1_T00010466_1	2.A.1.14.11	5e-47	mfs257	MFS257
CROS1_T00010494_1	2.A.1.14.11	1e-33	mfs258	MFS258
CROS1_T00013493_1	2.A.1.14.11	2e-51	mfs259	MFS259
CROS1_T00007031_1	2.A.1.14.11	8e-15	mfs260	MFS260
CROS1_T00007089_1	2.A.1.14.11	6e-51	mfs261	MFS261
CROS1_T00007109_1	2.A.1.14.11	5e-54	mfs262	MFS262
CROS1_T00001772_1	2.A.1.14.11	2e-35	mfs263	MFS263
CROS1_T00002069_1	2.A.1.14.11	1e-68	mfs264	MFS264
CROS1_T00002086_1	2.A.1.14.11	6e-46	mfs265	MFS265
CROS1_T00012386_1	2.A.1.14.11	3e-58	mfs266	MFS266
CROS1_T00014221_1	2.A.1.14.11	9e-66	mfs267	MFS267
CROS1_T00014032_1	2.A.1.14.11	1e-49	mfs268	MFS268
CROS1_T00009274_1	2.A.1.14.11	4e-80	mfs269	MFS269
CROS1_T00009316_1	2.A.1.14.11	3e-39	mfs270	MFS270
CROS1_T00009314_1	2.A.1.14.11	5e-48	mfs271	MFS271
CROS1_T00008113_1	2.A.1.14.11	8e-42	mfs272	MFS272
CROS1_T00008132_1	2.A.1.14.11	2e-63	mfs273	MFS273
CROS1_T00008142_1	2.A.1.14.11	5e-38	mfs274	MFS274
CROS1_T00014164_1	2.A.1.14.11	8e-56	mfs275	MFS275
CROS1_T00012821_1	2.A.1.14.11	7e-45	mfs276	MFS276
CROS1_T00013542_1	2.A.1.14.11	7e-47	mfs277	MFS277
CROS1_T00012674_1	2.A.1.14.11	4e-78	mfs278	MFS278
CROS1_T00011776_1	2.A.1.14.11	1e-71	mfs279	MFS279
CROS1_T00011815_1	2.A.1.14.11	2e-67	mfs280	MFS280
CROS1_T00013194_1	2.A.1.14.11	1e-43	mfs281	MFS281
CROS1_T00008447_1	2.A.1.14.11	1e-64	mfs282	MFS282
CROS1_T00012089_1	2.A.1.14.11	1e-47	mfs283	MFS283
CROS1_T00012117_1	2.A.1.14.11	3e-54	mfs284	MFS284
CROS1_T00010726_1	2.A.1.14.11	3e-64	mfs285	MFS285
CROS1_T00010626_1	2.A.1.14.11	3e-58	mfs286	MFS286
CROS1_T00010620_1	2.A.1.14.11	1e-68	mfs287	MFS287
CROS1_T00010014_1	2.A.1.14.11	2e-65	mfs288	MFS288
CROS1_T00013108_1	2.A.1.14.11	1e-49	mfs289	MFS289
CROS1_T00013237_1	2.A.1.14.11	2e-42	mfs290	MFS290
CROS1_T00013156_1	2.A.1.14.11	4e-48	mfs291	MFS291
CROS1_T00012309_1	2.A.1.14.11	8e-58	mfs292	MFS292
CROS1_T00012311_1	2.A.1.14.11	1e-56	mfs293	MFS293
CROS1_T00012299_1	2.A.1.14.11	4e-47	mfs294	MFS294
CROS1_T00006870_1	2.A.1.14.11	3e-32	mfs295	MFS295
CROS1_T00006919_1	2.A.1.14.11	2e-47	mfs296	MFS296
CROS1_T00006928_1	2.A.1.14.11	2e-60	mfs297	MFS297
CROS1_T00006958_1	2.A.1.14.11	8e-70	mfs298	MFS298
CROS1_T00011877_1	2.A.1.14.11	1e-43	mfs299	MFS299
CROS1_T00011079_1	2.A.1.14.11	3e-49	mfs300	MFS300
CROS1_T00012149_1	2.A.1.14.11	1e-47	mfs301	MFS301
CROS1_T00013482_1	2.A.1.14.11	2e-66	mfs302	MFS302
CROS1_T00011404_1	2.A.1.14.11	5e-49	mfs303	MFS303
CROS1_T00012457_1	2.A.1.14.11	9e-50	mfs304	MFS304
CROS1_T00005483_1	2.A.1.14.11	3e-65	mfs305	MFS305
CROS1_T00006355_1	2.A.1.14.11	3e-32	mfs306	MFS306
CROS1_T00013193_1	2.A.1.14.11	3e-73	mfs307	MFS307
CROS1_T00011309_1	2.A.1.14.11	3e-55	mfs308	MFS308
CROS1_T00002497_1	2.A.1.14.17	3e-50	mfs309	MFS309
CROS1_T00010932_1	2.A.1.14.17	4e-72	mfs310	MFS310
CROS1_T00000005_1	2.A.1.14.17	1e-107	mfs311	MFS311
CROS1_T00009878_1	2.A.1.14.17	3e-66	mfs312	MFS312
CROS1_T00003854_1	2.A.1.14.17	1e-58	mfs313	MFS313
CROS1_T00010372_1	2.A.1.14.17	8e-55	mfs314	MFS314
CROS1_T00006700_1	2.A.1.14.17	1e-113	mfs315	MFS315
CROS1_T00008448_1	2.A.1.14.17	1e-51	mfs316	MFS316
CROS1_T00012969_1	2.A.1.14.17	6e-44	mfs317	MFS317
CROS1_T00010551_1	2.A.1.14.17	3e-71	mfs318	MFS318
CROS1_T00010608_1	2.A.1.14.17	8e-43	mfs319	MFS319
CROS1_T00011104_1	2.A.1.14.17	2e-64	mfs320	MFS320
CROS1_T00007729_1	2.A.1.14.17	4e-93	mfs321	MFS321
CROS1_T00006940_1	2.A.1.14.17	2e-90	mfs322	MFS322
CROS1_T00006978_1	2.A.1.14.17	2e-80	mfs323	MFS323
CROS1_T00011684_1	2.A.1.14.17	2e-42	mfs324	MFS324
CROS1_T00006417_1	2.A.1.14.17	2e-55	mfs325	MFS325
CROS1_T00006489_1	2.A.1.14.17	1e-57	mfs326	MFS326
CROS1_T00011981_1	2.A.1.14.17	1e-71	mfs327	MFS327
CROS1_T00007821_1	2.A.1.14.18	3e-54	mfs328	MFS328
CROS1_T00007696_1	2.A.1.14.18	5e-56	mfs329	MFS329
CROS1_T00008010_1	2.A.1.14.19	1e-100	mfs330	MFS330
CROS1_T00008604_1	2.A.1.14.20	8e-79	mfs331	MFS331
CROS1_T00007117_1	2.A.1.14.20	1e-127	mfs332	MFS332
CROS1_T00012759_1	2.A.1.14.3	4e-46	mfs333	MFS333
CROS1_T00005810_1	2.A.1.14.3	3e-27	mfs334	MFS334
CROS1_T00013052_1	2.A.1.14.3	7e-32	mfs335	MFS335
CROS1_T00010895_1	2.A.1.14.3	2e-49	mfs336	MFS336
CROS1_T00010163_1	2.A.1.14.3	4e-52	mfs337	MFS337
CROS1_T00000745_1	2.A.1.14.3	3e-38	mfs338	MFS338
CROS1_T00010379_1	2.A.1.14.3	2e-58	mfs339	MFS339
CROS1_T00010369_1	2.A.1.14.3	1e-33	mfs340	MFS340
CROS1_T00008582_1	2.A.1.14.3	1e-40	mfs341	MFS341
CROS1_T00012542_1	2.A.1.14.3	2e-33	mfs342	MFS342
CROS1_T00013654_1	2.A.1.14.3	4e-37	mfs343	MFS343
CROS1_T00008390_1	2.A.1.14.3	1e-40	mfs344	MFS344
CROS1_T00012990_1	2.A.1.14.3	2e-41	mfs345	MFS345
CROS1_T00010600_1	2.A.1.14.3	2e-40	mfs346	MFS346
CROS1_T00010627_1	2.A.1.14.3	1e-33	mfs347	MFS347
CROS1_T00010095_1	2.A.1.14.3	8e-38	mfs348	MFS348
CROS1_T00013019_1	2.A.1.14.3	2e-32	mfs349	MFS349
CROS1_T00012184_1	2.A.1.14.3	9e-42	mfs350	MFS350
CROS1_T00005513_1	2.A.1.14.3	2e-47	mfs351	MFS351
CROS1_T00013951_1	2.A.1.14.3	4e-40	mfs352	MFS352
CROS1_T00013637_1	2.A.1.14.36	9e-70	mfs353	MFS353
CROS1_T00007931_1	2.A.1.14.36	6e-83	mfs354	MFS354
CROS1_T00002373_1	2.A.1.14.36	5e-83	mfs355	MFS355
CROS1_T00000901_1	2.A.1.14.36	8e-62	mfs356	MFS356
CROS1_T00003832_1	2.A.1.14.36	1e-62	mfs357	MFS357
CROS1_T00010271_1	2.A.1.14.36	2e-56	mfs358	MFS358
CROS1_T00010442_1	2.A.1.14.36	3e-71	mfs359	MFS359
CROS1_T00010458_1	2.A.1.14.36	2e-51	mfs360	MFS360
CROS1_T00007090_1	2.A.1.14.36	1e-62	mfs361	MFS361
CROS1_T00002050_1	2.A.1.14.36	6e-64	mfs362	MFS362
CROS1_T00008170_1	2.A.1.14.36	1e-62	mfs363	MFS363
CROS1_T00012920_1	2.A.1.14.36	7e-65	mfs364	MFS364
CROS1_T00012895_1	2.A.1.14.36	3e-53	mfs365	MFS365
CROS1_T00007641_1	2.A.1.14.36	9e-85	mfs366	MFS366
CROS1_T00002309_1	2.A.1.14.37	3e-79	mfs367	MFS367
CROS1_T00002353_1	2.A.1.14.37	3e-91	mfs368	MFS368
CROS1_T00003863_1	2.A.1.14.37	5e-69	mfs369	MFS369
CROS1_T00008436_1	2.A.1.14.37	1e-72	mfs370	MFS370
CROS1_T00006361_1	2.A.1.14.37	2e-93	mfs371	MFS371
CROS1_T00002521_1	2.A.1.14.38	7e-45	mfs372	MFS372
CROS1_T00005600_1	2.A.1.14.38	1e-140	mfs373	MFS373
CROS1_T00005828_1	2.A.1.14.38	1e-103	mfs374	MFS374
CROS1_T00010934_1	2.A.1.14.38	1e-54	mfs375	MFS375
CROS1_T00007362_1	2.A.1.14.38	1e-42	mfs376	MFS376
CROS1_T00000854_1	2.A.1.14.38	1e-130	mfs377	MFS377
CROS1_T00000962_1	2.A.1.14.38	2e-35	mfs378	MFS378
CROS1_T00003846_1	2.A.1.14.38	1e-131	mfs379	MFS379
CROS1_T00006609_1	2.A.1.14.38	1e-151	mfs380	MFS380
CROS1_T00005447_1	2.A.1.14.38	2e-47	mfs381	MFS381
CROS1_T00005436_1	2.A.1.14.38	3e-40	mfs382	MFS382
CROS1_T00004833_1	2.A.1.14.4	1e-70	mfs383	MFS383
CROS1_T00013434_1	2.A.1.14.4	2e-67	mfs384	MFS384
CROS1_T00004250_1	2.A.1.14.4	2e-62	mfs385	MFS385
CROS1_T00012756_1	2.A.1.14.4	2e-54	mfs386	MFS386
CROS1_T00002491_1	2.A.1.14.4	7e-69	mfs387	MFS387
CROS1_T00005734_1	2.A.1.14.4	1e-55	mfs388	MFS388
CROS1_T00013078_1	2.A.1.14.4	2e-57	mfs389	MFS389
CROS1_T00000965_1	2.A.1.14.4	2e-60	mfs390	MFS390
CROS1_T00009887_1	2.A.1.14.4	6e-63	mfs391	MFS391
CROS1_T00004857_1	2.A.1.14.4	3e-66	mfs392	MFS392
CROS1_T00010385_1	2.A.1.14.4	8e-89	mfs393	MFS393
CROS1_T00008687_1	2.A.1.14.4	8e-73	mfs394	MFS394
CROS1_T00012508_1	2.A.1.14.4	3e-56	mfs395	MFS395
CROS1_T00012505_1	2.A.1.14.4	1e-76	mfs396	MFS396
CROS1_T00013264_1	2.A.1.14.4	6e-55	mfs397	MFS397
CROS1_T00007138_1	2.A.1.14.4	1e-59	mfs398	MFS398
CROS1_T00009549_1	2.A.1.14.4	4e-56	mfs399	MFS399
CROS1_T00012368_1	2.A.1.14.4	1e-71	mfs400	MFS400
CROS1_T00008073_1	2.A.1.14.4	5e-61	mfs401	MFS401
CROS1_T00008340_1	2.A.1.14.4	5e-62	mfs402	MFS402
CROS1_T00013114_1	2.A.1.14.4	2e-62	mfs403	MFS403
CROS1_T00013595_1	2.A.1.14.4	2e-62	mfs404	MFS404
CROS1_T00013373_1	2.A.1.14.4	8e-50	mfs405	MFS405
CROS1_T00012163_1	2.A.1.14.4	1e-75	mfs406	MFS406
CROS1_T00011622_1	2.A.1.14.4	4e-53	mfs407	MFS407
CROS1_T00012452_1	2.A.1.14.4	2e-66	mfs408	MFS408
CROS1_T00007505_1	2.A.1.14.4	6e-62	mfs409	MFS409
CROS1_T00013411_1	2.A.1.14.4	1e-56	mfs410	MFS410
CROS1_T00006430_1	2.A.1.14.4	7e-58	mfs411	MFS411
CROS1_T00005262_1	2.A.1.14.4	2e-67	mfs412	MFS412
CROS1_T00014199_1	2.A.1.14.8	4e-35	mfs413	MFS413
CROS1_T00005681_1	2.A.1.14.8	8e-33	mfs414	MFS414
CROS1_T00010916_1	2.A.1.14.8	1e-43	mfs415	MFS415
CROS1_T00006078_1	2.A.1.14.8	7e-53	mfs416	MFS416
CROS1_T00007093_1	2.A.1.14.8	5e-40	mfs417	MFS417
CROS1_T00006391_1	2.A.1.14.8	2e-43	mfs418	MFS418
CROS1_T00006602_1	2.A.1.16.1	1e-122	mfs419	MFS419
CROS1_T00009530_1	2.A.1.16.1	1e-110	mfs420	MFS420
CROS1_T00006483_1	2.A.1.16.1	1e-126	mfs421	MFS421
CROS1_T00010991_1	2.A.1.16.6	7e-88	mfs422	MFS422
CROS1_T00000477_1	2.A.1.16.6	7e-54	mfs423	MFS423
CROS1_T00010685_1	2.A.1.16.6	3e-88	mfs424	MFS424
CROS1_T00013014_1	2.A.1.16.7	0	mfs425	MFS425
CROS1_T00004616_1	2.A.1.16.7	1e-115	mfs426	MFS426
CROS1_T00002451_1	2.A.1.16.7	1e-106	mfs427	MFS427
CROS1_T00000741_1	2.A.1.16.7	1e-126	mfs428	MFS428
CROS1_T00000934_1	2.A.1.16.7	1e-135	mfs429	MFS429
CROS1_T00010267_1	2.A.1.16.7	2e-85	mfs430	MFS430
CROS1_T00013529_1	2.A.1.16.7	2e-54	mfs431	MFS431
CROS1_T00008882_1	2.A.1.16.7	1e-115	mfs432	MFS432
CROS1_T00008894_1	2.A.1.16.7	1e-116	mfs433	MFS433
CROS1_T00011787_1	2.A.1.16.7	1e-144	mfs434	MFS434
CROS1_T00010666_1	2.A.1.16.7	1e-113	mfs435	MFS435
CROS1_T00013602_1	2.A.1.16.7	1e-107	mfs436	MFS436
CROS1_T00012185_1	2.A.1.16.7	2e-52	mfs437	MFS437
CROS1_T00005193_1	2.A.1.16.7	1e-120	mfs438	MFS438
CROS1_T00005309_1	2.A.1.16.7	3e-55	mfs439	MFS439
CROS1_T00009726_1	2.A.1.19.38	1e-93	mfs440	MFS440
CROS1_T00010944_1	2.A.1.19.38	1e-105	mfs441	MFS441
CROS1_T00008077_1	2.A.1.19.38	1e-97	mfs442	MFS442
CROS1_T00008513_1	2.A.1.19.38	2e-64	mfs443	MFS443
CROS1_T00012037_1	2.A.1.19.38	1e-116	mfs444	MFS444
CROS1_T00013625_1	2.A.1.19.48	4e-81	mfs445	MFS445
CROS1_T00010811_1	2.A.1.19.48	1e-168	mfs446	MFS446
CROS1_T00004654_1	2.A.1.2.16	1e-134	mfs447	MFS447
CROS1_T00003843_1	2.A.1.2.16	3e-90	mfs448	MFS448
CROS1_T00014038_1	2.A.1.2.16	1e-86	mfs449	MFS449
CROS1_T00003918_1	2.A.1.2.2	3e-21	mfs450	MFS450
CROS1_T00010925_1	2.A.1.2.31	1e-69	mfs451	MFS451
CROS1_T00007377_1	2.A.1.2.31	2e-56	mfs452	MFS452
CROS1_T00002443_1	2.A.1.2.31	1e-66	mfs453	MFS453
CROS1_T00011526_1	2.A.1.2.31	9e-67	mfs454	MFS454
CROS1_T00001533_1	2.A.1.2.31	8e-61	mfs455	MFS455
CROS1_T00008373_1	2.A.1.2.31	2e-63	mfs456	MFS456
CROS1_T00005769_1	2.A.1.2.33	2e-51	mfs457	MFS457
CROS1_T00002203_1	2.A.1.2.33	2e-44	mfs458	MFS458
CROS1_T00011505_1	2.A.1.2.33	7e-56	mfs459	MFS459
CROS1_T00010751_1	2.A.1.2.33	4e-53	mfs460	MFS460
CROS1_T00006951_1	2.A.1.2.33	6e-40	mfs461	MFS461
CROS1_T00002983_1	2.A.1.2.33	2e-42	mfs462	MFS462
CROS1_T00005278_1	2.A.1.2.33	9e-67	mfs463	MFS463
CROS1_T00007234_1	2.A.1.2.33	1e-52	mfs464	MFS464
CROS1_T00010234_1	2.A.1.2.33	6e-61	mfs465	MFS465
CROS1_T00006951_1	2.A.1.2.33	6e-40	mfs466	MFS466
CROS1_T00007746_1	2.A.1.2.33	5e-57	mfs467	MFS467
CROS1_T00011532_1	2.A.1.2.33	2e-59	mfs468	MFS468
CROS1_T00007703_1	2.A.1.2.33	7e-57	mfs469	MFS469
CROS1_T00000794_1	2.A.1.2.33	1e-145	mfs470	MFS470
CROS1_T00007215_1	2.A.1.2.33	1e-29	mfs471	MFS471
CROS1_T00002592_1	2.A.1.2.33	2e-24	mfs472	MFS472
CROS1_T00002052_1	2.A.1.2.33	5e-29	mfs473	MFS473
CROS1_T00007132_1	2.A.1.2.35	1e-105	mfs474	MFS474
CROS1_T00001720_1	2.A.1.2.35	1e-105	mfs475	MFS475
CROS1_T00013486_1	2.A.1.2.35	8e-93	mfs476	MFS476
CROS1_T00010178_1	2.A.1.2.36	3e-67	mfs477	MFS477
CROS1_T00012353_1	2.A.1.2.36	6e-48	mfs478	MFS478
CROS1_T00007924_1	2.A.1.2.40	2e-20	mfs479	MFS479
CROS1_T00011332_1	2.A.1.2.43	2e-48	mfs480	MFS480
CROS1_T00011500_1	2.A.1.2.63	5e-87	mfs481	MFS481
CROS1_T00010082_1	2.A.1.2.63	1e-105	mfs482	MFS482
CROS1_T00012706_1	2.A.1.2.63	1e-107	mfs483	MFS483
CROS1_T00005527_1	2.A.1.2.63	1e-101	mfs484	MFS484
CROS1_T00012106_1	2.A.1.2.64	2e-82	mfs485	MFS485
CROS1_T00006490_1	2.A.1.2.64	2e-73	mfs486	MFS486
CROS1_T00013847_1	2.A.1.2.77	9e-62	mfs487	MFS487
CROS1_T00004770_1	2.A.1.2.77	0	mfs488	MFS488
CROS1_T00002600_1	2.A.1.2.77	3e-72	mfs489	MFS489
CROS1_T00002825_1	2.A.1.2.77	1e-74	mfs490	MFS490
CROS1_T00013069_1	2.A.1.2.77	3e-69	mfs491	MFS491
CROS1_T00000839_1	2.A.1.2.77	1e-44	mfs492	MFS492
CROS1_T00003785_1	2.A.1.2.77	1e-110	mfs493	MFS493
CROS1_T00003792_1	2.A.1.2.77	1e-46	mfs494	MFS494
CROS1_T00012521_1	2.A.1.2.77	1e-107	mfs495	MFS495
CROS1_T00009365_1	2.A.1.2.77	0	mfs496	MFS496
CROS1_T00008955_1	2.A.1.2.77	1e-111	mfs497	MFS497
CROS1_T00001284_1	2.A.1.2.77	1e-110	mfs498	MFS498
CROS1_T00010689_1	2.A.1.2.77	1e-100	mfs499	MFS499
CROS1_T00010683_1	2.A.1.2.77	2e-61	mfs500	MFS500
CROS1_T00011089_1	2.A.1.2.77	9e-89	mfs501	MFS501
CROS1_T00008744_1	2.A.1.2.77	1e-78	mfs502	MFS502
CROS1_T00011055_1	2.A.1.2.77	1e-101	mfs503	MFS503
CROS1_T00012158_1	2.A.1.2.77	3e-92	mfs504	MFS504
CROS1_T00004635_1	2.A.1.2.78	4e-56	mfs505	MFS505
CROS1_T00007326_1	2.A.1.2.78	1e-101	mfs506	MFS506
CROS1_T00002459_1	2.A.1.2.78	5e-48	mfs507	MFS507
CROS1_T00013676_1	2.A.1.2.78	8e-16	mfs508	MFS508
CROS1_T00012022_1	2.A.1.2.78	3e-33	mfs509	MFS509
CROS1_T00013440_1	2.A.1.2.85	3e-44	mfs510	MFS510
CROS1_T00010875_1	2.A.1.2.85	9e-65	mfs511	MFS511
CROS1_T00005272_1	2.A.1.2.85	4e-64	mfs512	MFS512
CROS1_T00003581_1	2.A.1.2.86	5e-36	mfs513	MFS513
CROS1_T00004297_1	2.A.1.2.86	1e-132	mfs514	MFS514
CROS1_T00012771_1	2.A.1.2.86	1e-23	mfs515	MFS515
CROS1_T00002516_1	2.A.1.2.86	1e-153	mfs516	MFS516
CROS1_T00002541_1	2.A.1.2.86	1e-132	mfs517	MFS517
CROS1_T00002607_1	2.A.1.2.86	1e-80	mfs518	MFS518
CROS1_T00005588_1	2.A.1.2.86	1e-100	mfs519	MFS519
CROS1_T00008968_1	2.A.1.2.86	8e-36	mfs520	MFS520
CROS1_T00006083_1	2.A.1.2.86	5e-37	mfs521	MFS521
CROS1_T00000881_1	2.A.1.2.86	3e-84	mfs522	MFS522
CROS1_T00000935_1	2.A.1.2.86	1e-143	mfs523	MFS523
CROS1_T00009913_1	2.A.1.2.86	1e-143	mfs524	MFS524
CROS1_T00003766_1	2.A.1.2.86	1e-81	mfs525	MFS525
CROS1_T00003806_1	2.A.1.2.86	1e-28	mfs526	MFS526
CROS1_T00010316_1	2.A.1.2.86	1e-138	mfs527	MFS527
CROS1_T00013581_1	2.A.1.2.86	1e-34	mfs528	MFS528
CROS1_T00010474_1	2.A.1.2.86	1e-122	mfs529	MFS529
CROS1_T00008158_1	2.A.1.2.86	1e-141	mfs530	MFS530
CROS1_T00012835_1	2.A.1.2.86	1e-146	mfs531	MFS531
CROS1_T00013105_1	2.A.1.2.86	8e-67	mfs532	MFS532
CROS1_T00013225_1	2.A.1.2.86	1e-133	mfs533	MFS533
CROS1_T00007004_1	2.A.1.2.86	1e-168	mfs534	MFS534
CROS1_T00005535_1	2.A.1.2.86	3e-65	mfs535	MFS535
CROS1_T00011331_1	2.A.1.2.86	6e-84	mfs536	MFS536
CROS1_T00010501_1	2.A.1.2.92	5e-54	mfs537	MFS537
CROS1_T00002066_1	2.A.1.2.92	2e-58	mfs538	MFS538
CROS1_T00009328_1	2.A.1.2.92	6e-30	mfs539	MFS539
CROS1_T00001547_1	2.A.1.2.92	2e-69	mfs540	MFS540
CROS1_T00011065_1	2.A.1.2.92	1e-21	mfs541	MFS541
CROS1_T00007620_1	2.A.1.2.92	1e-70	mfs542	MFS542
CROS1_T00005714_1	2.A.1.3.27	2e-20	mfs543	MFS543
CROS1_T00013211_1	2.A.1.3.32	2e-49	mfs544	MFS544
CROS1_T00010959_1	2.A.1.3.33	7e-54	mfs545	MFS545
CROS1_T00002322_1	2.A.1.3.33	3e-47	mfs546	MFS546
CROS1_T00003870_1	2.A.1.3.33	1e-39	mfs547	MFS547
CROS1_T00008886_1	2.A.1.3.33	8e-50	mfs548	MFS548
CROS1_T00007644_1	2.A.1.3.33	5e-59	mfs549	MFS549
CROS1_T00006953_1	2.A.1.3.33	5e-62	mfs550	MFS550
CROS1_T00007847_1	2.A.1.3.47	7e-71	mfs551	MFS551
CROS1_T00005651_1	2.A.1.3.47	3e-48	mfs552	MFS552
CROS1_T00014212_1	2.A.1.3.47	4e-57	mfs553	MFS553
CROS1_T00008033_1	2.A.1.3.47	1e-50	mfs554	MFS554
CROS1_T00012078_1	2.A.1.3.47	1e-69	mfs555	MFS555
CROS1_T00007791_1	2.A.1.3.47	5e-42	mfs556	MFS556
CROS1_T00010265_1	2.A.1.3.50	1e-32	mfs557	MFS557
CROS1_T00008534_1	2.A.1.3.50	6e-27	mfs558	MFS558
CROS1_T00009542_1	2.A.1.3.50	1e-32	mfs559	MFS559
CROS1_T00009641_1	2.A.1.3.50	3e-44	mfs560	MFS560
CROS1_T00010337_1	2.A.1.3.52	1e-41	mfs561	MFS561
CROS1_T00013511_1	2.A.1.3.52	3e-60	mfs562	MFS562
CROS1_T00013991_1	2.A.1.3.52	1e-59	mfs563	MFS563
CROS1_T00008948_1	2.A.1.3.52	5e-30	mfs564	MFS564
CROS1_T00001076_1	2.A.1.3.52	4e-57	mfs565	MFS565
CROS1_T00007757_1	2.A.1.3.52	2e-35	mfs566	MFS566
CROS1_T00007817_1	2.A.1.3.52	9e-49	mfs567	MFS567
CROS1_T00011717_1	2.A.1.3.52	1e-128	mfs568	MFS568
CROS1_T00012945_1	2.A.1.3.52	2e-42	mfs569	MFS569
CROS1_T00011299_1	2.A.1.3.52	2e-72	mfs570	MFS570
CROS1_T00004748_1	2.A.1.3.65	5e-42	mfs571	MFS571
CROS1_T00004347_1	2.A.1.3.65	1e-114	mfs572	MFS572
CROS1_T00011263_1	2.A.1.3.65	1e-55	mfs573	MFS573
CROS1_T00002598_1	2.A.1.3.65	3e-44	mfs574	MFS574
CROS1_T00010159_1	2.A.1.3.65	4e-23	mfs575	MFS575
CROS1_T00002374_1	2.A.1.3.65	1e-109	mfs576	MFS576
CROS1_T00005874_1	2.A.1.3.65	4e-69	mfs577	MFS577
CROS1_T00000768_1	2.A.1.3.65	1e-147	mfs578	MFS578
CROS1_T00000908_1	2.A.1.3.65	6e-59	mfs579	MFS579
CROS1_T00009930_1	2.A.1.3.65	1e-105	mfs580	MFS580
CROS1_T00012595_1	2.A.1.3.65	2e-60	mfs581	MFS581
CROS1_T00013668_1	2.A.1.3.65	5e-41	mfs582	MFS582
CROS1_T00006808_1	2.A.1.3.65	1e-132	mfs583	MFS583
CROS1_T00010411_1	2.A.1.3.65	1e-24	mfs584	MFS584
CROS1_T00007043_1	2.A.1.3.65	1e-96	mfs585	MFS585
CROS1_T00007054_1	2.A.1.3.65	1e-103	mfs586	MFS586
CROS1_T00013649_1	2.A.1.3.65	2e-68	mfs587	MFS587
CROS1_T00012375_1	2.A.1.3.65	1e-46	mfs588	MFS588
CROS1_T00009360_1	2.A.1.3.65	1e-142	mfs589	MFS589
CROS1_T00008410_1	2.A.1.3.65	1e-144	mfs590	MFS590
CROS1_T00008278_1	2.A.1.3.65	6e-64	mfs591	MFS591
CROS1_T00012576_1	2.A.1.3.65	1e-154	mfs592	MFS592
CROS1_T00012057_1	2.A.1.3.65	1e-133	mfs593	MFS593
CROS1_T00013297_1	2.A.1.3.65	1e-104	mfs594	MFS594
CROS1_T00013017_1	2.A.1.3.65	3e-58	mfs595	MFS595
CROS1_T00007516_1	2.A.1.3.65	9e-99	mfs596	MFS596
CROS1_T00007540_1	2.A.1.3.65	4e-43	mfs597	MFS597
CROS1_T00007594_1	2.A.1.3.65	1e-109	mfs598	MFS598
CROS1_T00005454_1	2.A.1.3.65	4e-49	mfs599	MFS599
CROS1_T00005476_1	2.A.1.3.65	3e-60	mfs600	MFS600
CROS1_T00006414_1	2.A.1.3.65	1e-125	mfs601	MFS601
CROS1_T00006455_1	2.A.1.3.65	1e-135	mfs602	MFS602
CROS1_T00011333_1	2.A.1.3.65	1e-131	mfs603	MFS603
CROS1_T00005590_1	2.A.1.3.68	2e-84	mfs604	MFS604
CROS1_T00010236_1	2.A.1.3.68	7e-51	mfs605	MFS605
CROS1_T00008098_1	2.A.1.3.68	1e-125	mfs606	MFS606
CROS1_T00014215_1	2.A.1.3.68	1e-41	mfs607	MFS607
CROS1_T00010104_1	2.A.1.3.69	8e-61	mfs608	MFS608
CROS1_T00011371_1	2.A.1.3.69	2e-63	mfs609	MFS609
CROS1_T00005547_1	2.A.1.3.69	4e-68	mfs610	MFS610
CROS1_T00009232_1	2.A.1.48.1	5e-28	mfs611	MFS611
CROS1_T00011735_1	2.A.1.48.2	1e-97	mfs612	MFS612
CROS1_T00002505_1	2.A.1.48.3	2e-84	mfs613	MFS613
CROS1_T00008624_1	2.A.1.48.3	1e-68	mfs614	MFS614
CROS1_T00009436_1	2.A.1.48.3	3e-88	mfs615	MFS615
CROS1_T00012820_1	2.A.1.48.3	3e-68	mfs616	MFS616
CROS1_T00011827_1	2.A.1.48.4	4e-70	mfs617	MFS617
CROS1_T00005437_1	2.A.1.48.4	1e-65	mfs618	MFS618
CROS1_T00005446_1	2.A.1.48.4	9e-64	mfs619	MFS619
CROS1_T00009231_1	2.A.1.7.1	1e-25	mfs620	MFS620
CROS1_T00002010_1	2.A.1.7.1	1e-51	mfs621	MFS621
CROS1_T00004552_1	2.A.1.7.13	7e-50	mfs622	MFS622
CROS1_T00004728_1	2.A.1.7.13	5e-37	mfs623	MFS623
CROS1_T00005796_1	2.A.1.7.13	8e-29	mfs624	MFS624
CROS1_T00005795_1	2.A.1.7.13	8e-36	mfs625	MFS625
CROS1_T00008455_1	2.A.1.7.13	4e-26	mfs626	MFS626
CROS1_T00013238_1	2.A.1.7.13	2e-48	mfs627	MFS627
CROS1_T00006560_1	2.A.1.7.13	6e-52	mfs628	MFS628
CROS1_T00010524_1	2.A.1.9.1	7e-73	mfs629	MFS629
CROS1_T00002154_1	2.A.1.9.2	1e-167	mfs630	MFS630
CROS1_T00005439_1	2.A.1.9.2	1e-46	mfs631	MFS631
CROS1_T00011934_1	2.A.1.9.4	1e-41	mfs632	MFS632
CROS1_T00000471_1	2.A.1.9.7	1e-63	mfs633	MFS633
CROS1_T00003889_1	2.A.1.9.7	1e-151	mfs634	MFS634

## Sheet: Ncrassa MFS
Protein ID	Classification	E-value
NCU01868T0	2.A.1.1.10	3e-92
NCU06522T0	2.A.1.1.10	1e-125
NCU07861T0	2.A.1.1.10	3e-86
NCU08858T0	2.A.1.1.11	1e-122
NCU02582T0	2.A.1.1.117	0
NCU00988T0	2.A.1.1.119	1e-102
NCU05350T0	2.A.1.1.119	7e-48
NCU05585T0	2.A.1.1.119	2e-64
NCU05597T0	2.A.1.1.119	7e-66
NCU06384T0	2.A.1.1.125	2e-55
NCU05627T0	2.A.1.1.36	1e-116
NCU01813T0	2.A.1.1.39	1e-70
NCU02188T0	2.A.1.1.39	1e-107
NCU08152T0	2.A.1.1.39	1e-126
NCU06138T0	2.A.1.1.40	1e-112
NCU04537T0	2.A.1.1.57	0
NCU06358T0	2.A.1.1.57	0
NCU07054T0	2.A.1.1.57	3e-51
NCU10021T0	2.A.1.1.57	0
NCU01633T0	2.A.1.1.58	1e-152
NCU04963T0	2.A.1.1.68	1e-147
NCU08180T0	2.A.1.1.68	1e-141
NCU01494T0	2.A.1.1.69	1e-79
NCU09287T0	2.A.1.1.69	6e-70
NCU06026T0	2.A.1.1.7	0
NCU00821T0	2.A.1.1.73	1e-150
NCU01132T0	2.A.1.1.73	1e-104
NCU09358T0	2.A.1.1.73	3e-90
NCU06846T0	2.A.1.1.8	1e-92
NCU00801T0	2.A.1.1.82	0
NCU00809T0	2.A.1.1.82	1e-102
NCU05853T0	2.A.1.1.83	2e-97
NCU07199T0	2.A.1.1.83	7e-91
NCU08114T0	2.A.1.1.83	0
NCU11342T0	2.A.1.1.83	1e-127
NCU07169T0	2.A.1.1.96	4e-76
NCU01231T0	2.A.1.12.2	1e-61
NCU07607T0	2.A.1.12.2	1e-101
NCU04446T0	2.A.1.13.18	7e-61
NCU09811T0	2.A.1.13.18	2e-69
NCU06167T0	2.A.1.13.19	3e-83
NCU09550T0	2.A.1.13.19	4e-39
NCU16370T0	2.A.1.13.19	2e-38
NCU05045T0	2.A.1.13.19	6e-44
NCU05089T0	2.A.1.13.4	1e-40
NCU00298T0	2.A.1.13.8	1e-19
NCU00195T0	2.A.1.14.11	2e-56
NCU00782T0	2.A.1.14.11	5e-62
NCU00803T1	2.A.1.14.11	4e-43
NCU00803T0	2.A.1.14.11	1e-44
NCU02238T0	2.A.1.14.11	4e-55
NCU04374T0	2.A.1.14.11	4e-39
NCU05519T0	2.A.1.14.11	2e-49
NCU06159T0	2.A.1.14.11	3e-65
NCU07140T0	2.A.1.14.11	1e-21
NCU08407T0	2.A.1.14.11	1e-74
NCU08715T0	2.A.1.14.11	2e-65
NCU09678T0	2.A.1.14.11	5e-65
NCU09698T0	2.A.1.14.11	8e-65
NCU07620T0	2.A.1.14.17	2e-75
NCU07820T0	2.A.1.14.17	5e-86
NCU04656T0	2.A.1.14.19	1e-113
NCU04568T0	2.A.1.14.3	2e-48
NCU06305T0	2.A.1.14.3	4e-42
NCU08428T0	2.A.1.14.3	7e-48
NCU09027T0	2.A.1.14.3	2e-46
NCU09654T0	2.A.1.14.36	2e-58
NCU05884T0	2.A.1.14.37	1e-108
NCU09795T0	2.A.1.14.37	2e-50
NCU07609T0	2.A.1.14.38	1e-134
NCU09039T0	2.A.1.14.38	1e-139
NCU09831T0	2.A.1.14.38	1e-144
NCU02653T0	2.A.1.14.4	6e-69
NCU07564T0	2.A.1.16.6	4e-89
NCU06132T0	2.A.1.16.7	1e-131
NCU01285T0	2.A.1.19.38	7e-98
NCU06847T0	2.A.1.2.16	1e-136
NCU09580T0	2.A.1.2.16	3e-97
NCU00875T0	2.A.1.2.31	1e-56
NCU04886T0	2.A.1.2.31	3e-61
NCU05207T0	2.A.1.2.31	1e-68
NCU07938T0	2.A.1.2.31	6e-63
NCU07960T0	2.A.1.2.33	5e-43
NCU00728T0	2.A.1.2.33	9e-37
NCU08887T0	2.A.1.2.33	2e-18
NCU09876T0	2.A.1.2.36	8e-49
NCU01411T0	2.A.1.2.43	2e-50
NCU10314T0	2.A.1.2.63	1e-100
NCU09098T0	2.A.1.2.73	1e-70
NCU00306T0	2.A.1.2.77	1e-105
NCU00754T0	2.A.1.2.77	0
NCU06519T0	2.A.1.2.77	4e-50
NCU06860T0	2.A.1.2.77	7e-75
NCU17257T0	2.A.1.2.77	2e-49
NCU09444T0	2.A.1.2.78	3e-56
NCU03402T0	2.A.1.2.86	8e-71
NCU05580T0	2.A.1.2.86	1e-138
NCU06077T0	2.A.1.2.86	6e-82
NCU07740T0	2.A.1.2.86	4e-66
NCU01968T0	2.A.1.2.92	6e-24
NCU09156T1	2.A.1.2.92	2e-69
NCU09156T0	2.A.1.2.92	7e-66
NCU00834T0	2.A.1.3.29	2e-18
NCU00857T0	2.A.1.3.32	9e-58
NCU02023T0	2.A.1.3.47	1e-32
NCU07736T0	2.A.1.3.47	2e-27
NCU09978T0	2.A.1.3.50	2e-52
NCU04418T0	2.A.1.3.52	4e-59
NCU05492T0	2.A.1.3.52	1e-137
NCU05735T0	2.A.1.3.52	5e-57
NCU09172T0	2.A.1.3.52	1e-112
NCU00711T0	2.A.1.3.65	7e-72
NCU02562T0	2.A.1.3.65	1e-102
NCU03789T0	2.A.1.3.65	1e-65
NCU04391T0	2.A.1.3.65	1e-132
NCU09458T1	2.A.1.3.65	0
NCU09458T0	2.A.1.3.65	0
NCU09640T0	2.A.1.3.65	1e-129
NCU10910T0	2.A.1.3.65	7e-56
NCU07343T0	2.A.1.36.3	2e-46
NCU04322T0	2.A.1.48.1	5e-35
NCU01095T0	2.A.1.48.2	6e-98
NCU05862T0	2.A.1.48.2	9e-94
NCU09551T0	2.A.1.48.3	3e-91
NCU06040T0	2.A.1.48.4	5e-65
NCU07918T0	2.A.1.48.4	9e-54
NCU04310T0	2.A.1.7.1	2e-24
NCU05897T0	2.A.1.7.1	2e-53
NCU07205T0	2.A.1.8.13	1e-126
NCU08325T0	2.A.1.9.2	0
NCU07375T0	2.A.1.9.4	8e-39
NCU04809T0	2.A.1.9.7	9e-67

## Sheet: Tatroviride MFS
Protein ID	Classification	E-value
224443	2.A.1.1.10	2e-95
52380	2.A.1.1.10	1e-100
317313	2.A.1.1.10	1e-105
84637	2.A.1.1.10	2e-91
49907	2.A.1.1.10	3e-38
83926	2.A.1.1.10	1e-108
81681	2.A.1.1.10	1e-96
241153	2.A.1.1.104	3e-98
322976	2.A.1.1.108	5e-56
88543	2.A.1.1.11	9e-35
42157	2.A.1.1.11	1e-59
244053	2.A.1.1.11	1e-120
90236	2.A.1.1.11	2e-86
40670	2.A.1.1.11	8e-97
48227	2.A.1.1.11	1e-86
78906	2.A.1.1.11	5e-99
154801	2.A.1.1.11	2e-92
92451	2.A.1.1.11	2e-79
296763	2.A.1.1.117	0
92394	2.A.1.1.119	8e-49
295950	2.A.1.1.119	1e-118
278461	2.A.1.1.119	2e-48
29546	2.A.1.1.119	3e-88
302018	2.A.1.1.119	2e-88
86553	2.A.1.1.119	6e-52
154753	2.A.1.1.119	2e-61
33204	2.A.1.1.119	1e-54
152848	2.A.1.1.119	1e-62
48312	2.A.1.1.119	0
79036	2.A.1.1.126	0
54766	2.A.1.1.19	2e-48
150770	2.A.1.1.38	5e-57
90319	2.A.1.1.38	7e-75
54532	2.A.1.1.38	7e-54
42567	2.A.1.1.38	1e-102
133590	2.A.1.1.39	1e-133
263163	2.A.1.1.39	1e-89
265450	2.A.1.1.39	1e-63
81355	2.A.1.1.39	1e-136
55055	2.A.1.1.39	1e-120
146802	2.A.1.1.40	0
294803	2.A.1.1.40	5e-73
129780	2.A.1.1.40	2e-98
44225	2.A.1.1.40	1e-107
293668	2.A.1.1.51	1e-147
93906	2.A.1.1.57	1e-44
150280	2.A.1.1.57	0
81195	2.A.1.1.58	2e-94
146895	2.A.1.1.58	1e-166
153153	2.A.1.1.58	1e-163
80986	2.A.1.1.69	3e-65
317997	2.A.1.1.69	4e-72
86874	2.A.1.1.69	2e-36
291514	2.A.1.1.69	6e-61
131476	2.A.1.1.69	6e-63
235183	2.A.1.1.69	1e-61
52301	2.A.1.1.7	0
291161	2.A.1.1.7	1e-24
288609	2.A.1.1.7	1e-105
264566	2.A.1.1.73	1e-81
86359	2.A.1.1.73	1e-144
300941	2.A.1.1.82	6e-92
211304	2.A.1.1.82	3e-96
217405	2.A.1.1.83	2e-57
215408	2.A.1.1.83	1e-113
37336	2.A.1.1.83	5e-96
34851	2.A.1.1.83	2e-94
83920	2.A.1.1.83	3e-85
91944	2.A.1.1.96	1e-72
29031	2.A.1.12.2	5e-63
49508	2.A.1.12.2	6e-95
38405	2.A.1.13.13	1e-19
153853	2.A.1.13.13	6e-25
154204	2.A.1.13.14	2e-26
14366	2.A.1.13.17	4e-20
245854	2.A.1.13.18	5e-52
81927	2.A.1.13.18	2e-65
292294	2.A.1.13.18	2e-28
296804	2.A.1.13.18	2e-69
293423	2.A.1.13.19	1e-65
23908	2.A.1.13.19	1e-41
293107	2.A.1.13.19	6e-50
45499	2.A.1.13.19	5e-52
149728	2.A.1.13.19	6e-75
37362	2.A.1.13.19	4e-46
50887	2.A.1.13.19	1e-64
149789	2.A.1.13.4	8e-53
220898	2.A.1.13.4	2e-68
233016	2.A.1.13.4	4e-40
235502	2.A.1.13.4	8e-45
84436	2.A.1.13.4	4e-43
93821	2.A.1.13.4	2e-46
50392	2.A.1.13.4	4e-46
289571	2.A.1.13.4	2e-35
82369	2.A.1.13.4	8e-42
48521	2.A.1.13.4	2e-36
154058	2.A.1.13.4	3e-36
282426	2.A.1.13.6	5e-26
291101	2.A.1.13.8	8e-21
32013	2.A.1.14.11	6e-57
200050	2.A.1.14.11	2e-39
299582	2.A.1.14.11	1e-42
156403	2.A.1.14.11	1e-59
150261	2.A.1.14.11	5e-56
92590	2.A.1.14.11	2e-52
37159	2.A.1.14.11	2e-56
83165	2.A.1.14.11	2e-72
234786	2.A.1.14.11	3e-56
266095	2.A.1.14.11	3e-60
294509	2.A.1.14.11	1e-36
149595	2.A.1.14.11	2e-75
131462	2.A.1.14.11	6e-78
214328	2.A.1.14.11	1e-50
49868	2.A.1.14.11	2e-66
152486	2.A.1.14.11	2e-71
235172	2.A.1.14.11	1e-56
33844	2.A.1.14.11	4e-76
280171	2.A.1.14.11	2e-40
144062	2.A.1.14.11	1e-59
54792	2.A.1.14.11	8e-60
83866	2.A.1.14.11	6e-48
145866	2.A.1.14.17	1e-113
40284	2.A.1.14.17	6e-86
91854	2.A.1.14.19	1e-111
50442	2.A.1.14.20	7e-80
83645	2.A.1.14.3	1e-45
152800	2.A.1.14.3	3e-52
146790	2.A.1.14.3	4e-42
84450	2.A.1.14.36	2e-65
257840	2.A.1.14.36	2e-69
127784	2.A.1.14.36	9e-80
53974	2.A.1.14.36	1e-59
44277	2.A.1.14.36	4e-69
287570	2.A.1.14.36	7e-68
295603	2.A.1.14.36	3e-52
35866	2.A.1.14.36	1e-63
245196	2.A.1.14.36	8e-57
292303	2.A.1.14.37	1e-84
78238	2.A.1.14.38	1e-131
212098	2.A.1.14.38	1e-131
316701	2.A.1.14.38	1e-133
232249	2.A.1.14.38	3e-46
302043	2.A.1.14.4	9e-99
295128	2.A.1.14.4	8e-71
52025	2.A.1.14.4	7e-66
53914	2.A.1.14.4	1e-45
224091	2.A.1.14.4	7e-66
46082	2.A.1.14.4	1e-60
156683	2.A.1.14.4	3e-61
83791	2.A.1.14.4	6e-61
54921	2.A.1.14.4	1e-24
131960	2.A.1.16.1	1e-143
128399	2.A.1.16.1	1e-122
30164	2.A.1.16.6	4e-87
50845	2.A.1.16.6	2e-59
128042	2.A.1.16.7	1e-123
86704	2.A.1.16.7	1e-120
219088	2.A.1.16.7	1e-137
39549	2.A.1.16.7	1e-108
221202	2.A.1.19.38	1e-100
151203	2.A.1.19.48	1e-169
31551	2.A.1.19.48	1e-130
185546	2.A.1.2.16	2e-28
140136	2.A.1.2.16	1e-130
264569	2.A.1.2.16	1e-107
89305	2.A.1.2.16	3e-95
194657	2.A.1.2.2	9e-97
294266	2.A.1.2.31	5e-67
291865	2.A.1.2.31	2e-41
48229	2.A.1.2.31	5e-64
33216	2.A.1.2.31	5e-70
164074	2.A.1.2.31	1e-68
212733	2.A.1.2.31	2e-58
319971	2.A.1.2.33	1e-148
295038	2.A.1.2.33	4e-44
50294	2.A.1.2.33	5e-28
210609	2.A.1.2.33	2e-59
144791	2.A.1.2.33	2e-13
30150	2.A.1.2.33	7e-53
173880	2.A.1.2.35	3e-97
38612	2.A.1.2.35	7e-99
84182	2.A.1.2.35	1e-122
320793	2.A.1.2.35	1e-102
190544	2.A.1.2.35	1e-104
46267	2.A.1.2.35	3e-99
317148	2.A.1.2.36	4e-50
49156	2.A.1.2.43	4e-52
54314	2.A.1.2.45	5e-51
174701	2.A.1.2.6	1e-21
86593	2.A.1.2.6	2e-90
150889	2.A.1.2.63	1e-105
89974	2.A.1.2.64	8e-94
292517	2.A.1.2.64	1e-71
230330	2.A.1.2.76	5e-46
291943	2.A.1.2.76	4e-21
130396	2.A.1.2.77	0
247137	2.A.1.2.77	1e-22
315645	2.A.1.2.77	1e-92
290700	2.A.1.2.77	2e-60
182617	2.A.1.2.77	9e-79
293671	2.A.1.2.77	4e-96
53012	2.A.1.2.77	1e-109
40955	2.A.1.2.77	8e-68
46320	2.A.1.2.77	3e-63
137654	2.A.1.2.77	6e-84
192688	2.A.1.2.77	1e-110
91079	2.A.1.2.77	4e-99
38398	2.A.1.2.78	7e-50
54316	2.A.1.2.78	1e-35
87584	2.A.1.2.78	2e-42
321773	2.A.1.2.79	2e-87
84876	2.A.1.2.86	4e-87
284272	2.A.1.2.86	4e-38
36314	2.A.1.2.86	3e-86
41240	2.A.1.2.86	1e-126
90316	2.A.1.2.86	2e-71
290740	2.A.1.2.86	1e-112
41962	2.A.1.2.86	1e-135
292375	2.A.1.2.86	1e-115
94197	2.A.1.2.86	1e-119
54943	2.A.1.2.86	1e-124
233373	2.A.1.2.86	5e-87
128734	2.A.1.2.86	5e-81
34225	2.A.1.2.86	1e-143
50970	2.A.1.2.86	2e-77
30874	2.A.1.2.92	2e-40
78388	2.A.1.2.92	2e-33
91867	2.A.1.3.1	2e-65
41726	2.A.1.3.32	3e-54
296462	2.A.1.3.32	1e-46
54047	2.A.1.3.33	7e-44
52415	2.A.1.3.50	1e-47
4297	2.A.1.3.50	1e-32
28867	2.A.1.3.52	1e-155
44378	2.A.1.3.52	4e-45
293951	2.A.1.3.52	1e-178
93758	2.A.1.3.52	7e-71
51481	2.A.1.3.52	3e-54
251669	2.A.1.3.52	2e-68
292541	2.A.1.3.52	3e-58
133483	2.A.1.3.52	7e-64
45374	2.A.1.3.52	2e-56
290133	2.A.1.3.52	4e-37
291155	2.A.1.3.52	5e-37
225948	2.A.1.3.65	1e-140
81019	2.A.1.3.65	1e-130
302688	2.A.1.3.65	3e-70
298879	2.A.1.3.65	3e-62
53091	2.A.1.3.65	2e-64
281099	2.A.1.3.65	1e-124
80072	2.A.1.3.65	1e-118
35187	2.A.1.3.65	4e-60
46189	2.A.1.3.65	5e-53
304426	2.A.1.3.65	1e-41
251581	2.A.1.3.65	2e-62
293743	2.A.1.3.65	3e-54
201457	2.A.1.3.65	1e-129
128030	2.A.1.3.65	1e-104
152206	2.A.1.3.65	5e-53
291851	2.A.1.3.65	1e-61
262121	2.A.1.3.65	1e-54
290072	2.A.1.3.65	1e-53
81541	2.A.1.3.65	1e-110
34271	2.A.1.3.65	1e-148
45675	2.A.1.3.65	2e-58
50478	2.A.1.3.65	3e-52
231166	2.A.1.3.65	2e-72
314371	2.A.1.3.65	1e-54
43926	2.A.1.3.68	1e-127
88153	2.A.1.3.68	1e-54
212010	2.A.1.3.69	3e-72
45077	2.A.1.3.69	7e-77
37832	2.A.1.3.69	5e-29
243758	2.A.1.48.1	7e-32
156823	2.A.1.48.2	7e-94
251030	2.A.1.48.3	8e-89
225764	2.A.1.48.3	3e-76
292286	2.A.1.48.3	1e-52
231193	2.A.1.48.3	8e-47
322098	2.A.1.48.3	3e-31
215281	2.A.1.48.4	6e-88
322907	2.A.1.63.4	9e-58
79664	2.A.1.7.1	5e-25
153866	2.A.1.7.1	5e-55
299338	2.A.1.7.13	3e-49
217165	2.A.1.8.13	5e-79
161152	2.A.1.9.2	1e-172
300245	2.A.1.9.2	0
226468	2.A.1.9.2	1e-66
301437	2.A.1.9.4	1e-41
310473	2.A.1.9.7	1e-145
299566	2.A.1.9.7	3e-76
79225	2.A.1.9.7	6e-75
143414	2.A.1.9.7	3e-83

## Sheet: Treesei MFS
Protein ID	Classification	E-value
109677	2.A.1.1.10	1e-103
65191	2.A.1.1.10	1e-93
67541	2.A.1.1.10	5e-90
59388	2.A.1.1.10	4e-99
55077	2.A.1.1.10	1e-105
27939	2.A.1.1.108	6e-56
67469	2.A.1.1.11	1e-120
69957	2.A.1.1.11	1e-104
5656	2.A.1.1.11	4e-88
48444	2.A.1.1.11	2e-63
76758	2.A.1.1.11	1e-134
65493	2.A.1.1.11	1e-96
72383	2.A.1.1.117	0
77785	2.A.1.1.119	1e-114
69026	2.A.1.1.119	0
5890	2.A.1.1.119	7e-55
122013	2.A.1.1.119	1e-63
106330	2.A.1.1.119	3e-88
60945	2.A.1.1.126	0
82309	2.A.1.1.38	6e-53
81670	2.A.1.1.38	2e-58
62502	2.A.1.1.38	1e-104
104072	2.A.1.1.39	1e-117
22912	2.A.1.1.39	1e-132
69901	2.A.1.1.39	1e-115
27770	2.A.1.1.39	1e-80
61278	2.A.1.1.39	2e-40
60086	2.A.1.1.39	6e-46
54005	2.A.1.1.40	1e-94
50894	2.A.1.1.40	1e-109
121850	2.A.1.1.40	2e-70
121482	2.A.1.1.40	0
63966	2.A.1.1.51	1e-147
47710	2.A.1.1.57	0
106556	2.A.1.1.58	1e-162
62380	2.A.1.1.58	1e-167
105260	2.A.1.1.69	6e-67
50618	2.A.1.1.69	4e-58
68812	2.A.1.1.69	7e-63
80058	2.A.1.1.69	1e-74
75021	2.A.1.1.69	1e-61
80091	2.A.1.1.7	0
65153	2.A.1.1.7	7e-60
53903	2.A.1.1.7	1e-105
26160	2.A.1.1.70	5e-28
69651	2.A.1.1.73	2e-81
76800	2.A.1.1.73	1e-146
80767	2.A.1.1.8	4e-94
56684	2.A.1.1.82	1e-86
67752	2.A.1.1.82	6e-90
3405	2.A.1.1.82	6e-94
46819	2.A.1.1.83	2e-97
77517	2.A.1.1.83	4e-93
4774	2.A.1.1.83	6e-59
123809	2.A.1.1.96	7e-72
121441	2.A.1.12.2	3e-61
44175	2.A.1.12.2	3e-97
108317	2.A.1.13.13	1e-22
66657	2.A.1.13.14	9e-25
110768	2.A.1.13.17	3e-20
64314	2.A.1.13.18	9e-62
64545	2.A.1.13.18	5e-68
69574	2.A.1.13.18	4e-26
53900	2.A.1.13.18	3e-56
69771	2.A.1.13.19	5e-63
69164	2.A.1.13.19	6e-39
64920	2.A.1.13.19	3e-50
60889	2.A.1.13.19	2e-56
104816	2.A.1.13.19	1e-37
106029	2.A.1.13.19	3e-73
109211	2.A.1.13.3	6e-24
69282	2.A.1.13.4	6e-45
70172	2.A.1.13.4	1e-37
60467	2.A.1.13.4	4e-46
3330	2.A.1.13.4	2e-52
64882	2.A.1.13.4	3e-45
58560	2.A.1.13.4	8e-69
62971	2.A.1.13.4	2e-41
53434	2.A.1.13.4	8e-66
71059	2.A.1.14.11	3e-62
70933	2.A.1.14.11	5e-60
69834	2.A.1.14.11	3e-59
59190	2.A.1.14.11	4e-47
68869	2.A.1.14.11	1e-69
5000	2.A.1.14.11	6e-51
68122	2.A.1.14.11	1e-76
123120	2.A.1.14.11	5e-53
69611	2.A.1.14.11	1e-42
61374	2.A.1.14.11	9e-55
121608	2.A.1.14.11	5e-56
104322	2.A.1.14.11	4e-73
75380	2.A.1.14.11	8e-51
76897	2.A.1.14.11	1e-75
119789	2.A.1.14.11	1e-57
54461	2.A.1.14.11	5e-68
70349	2.A.1.14.17	1e-112
69563	2.A.1.14.17	3e-87
68990	2.A.1.14.19	1e-109
69712	2.A.1.14.20	5e-75
121986	2.A.1.14.3	5e-56
63145	2.A.1.14.3	2e-36
81593	2.A.1.14.36	1e-57
82296	2.A.1.14.36	7e-83
5612	2.A.1.14.36	2e-63
68813	2.A.1.14.36	3e-64
60177	2.A.1.14.36	3e-53
60329	2.A.1.14.36	2e-64
6005	2.A.1.14.38	1e-153
59333	2.A.1.14.38	1e-135
70860	2.A.1.14.4	2e-62
56289	2.A.1.14.4	1e-69
65915	2.A.1.14.4	1e-69
81022	2.A.1.14.4	2e-92
82017	2.A.1.16.1	1e-144
78465	2.A.1.16.1	1e-117
71008	2.A.1.16.7	0
67026	2.A.1.16.7	1e-138
53378	2.A.1.16.7	8e-57
79116	2.A.1.19.38	7e-97
80875	2.A.1.19.48	1e-167
123473	2.A.1.19.48	1e-163
3532	2.A.1.19.48	1e-128
70830	2.A.1.2.16	2e-95
66963	2.A.1.2.16	1e-129
62747	2.A.1.2.16	1e-94
68925	2.A.1.2.31	5e-64
38341	2.A.1.2.31	2e-63
76641	2.A.1.2.31	2e-67
70319	2.A.1.2.33	9e-62
21422	2.A.1.2.33	4e-43
120826	2.A.1.2.33	2e-43
59515	2.A.1.2.33	1e-137
111888	2.A.1.2.33	4e-15
104320	2.A.1.2.33	3e-13
78585	2.A.1.2.35	1e-106
2068	2.A.1.2.35	6e-83
102953	2.A.1.2.43	1e-52
70972	2.A.1.2.6	4e-98
64758	2.A.1.2.63	1e-103
64919	2.A.1.2.64	6e-83
58296	2.A.1.2.64	6e-80
58561	2.A.1.2.64	2e-72
43701	2.A.1.2.77	4e-92
65583	2.A.1.2.77	1e-77
28036	2.A.1.2.77	5e-61
75937	2.A.1.2.77	0
119710	2.A.1.2.77	1e-113
54972	2.A.1.2.77	1e-98
76633	2.A.1.2.78	9e-50
67692	2.A.1.2.79	3e-89
28409	2.A.1.2.86	3e-35
6103	2.A.1.2.86	1e-116
70829	2.A.1.2.86	1e-112
70108	2.A.1.2.86	2e-36
21595	2.A.1.2.86	2e-83
62488	2.A.1.2.86	1e-138
107936	2.A.1.2.86	7e-47
105565	2.A.1.2.86	1e-32
57749	2.A.1.2.92	4e-40
68988	2.A.1.3.1	7e-61
62171	2.A.1.3.32	1e-59
105798	2.A.1.3.33	6e-64
65744	2.A.1.3.50	2e-46
55634	2.A.1.3.50	1e-23
70932	2.A.1.3.52	4e-34
2540	2.A.1.3.52	8e-55
76775	2.A.1.3.52	1e-178
62548	2.A.1.3.52	1e-117
45523	2.A.1.3.52	5e-53
58220	2.A.1.3.52	1e-154
54999	2.A.1.3.52	7e-62
54036	2.A.1.3.52	7e-54
112115	2.A.1.3.65	5e-52
59272	2.A.1.3.65	1e-140
64874	2.A.1.3.65	1e-128
65085	2.A.1.3.65	1e-120
108893	2.A.1.3.65	6e-70
65114	2.A.1.3.65	5e-55
74953	2.A.1.3.65	1e-143
53503	2.A.1.3.65	1e-122
66311	2.A.1.48.2	2e-95
76992	2.A.1.48.3	1e-85
27181	2.A.1.48.3	2e-28
56095	2.A.1.48.3	2e-74
53475	2.A.1.48.4	3e-86
78833	2.A.1.7.1	9e-55
67334	2.A.1.7.11	2e-25
79202	2.A.1.7.13	1e-32
110430	2.A.1.7.13	4e-45
111724	2.A.1.8.13	1e-76
45852	2.A.1.9.2	9e-64
81389	2.A.1.9.2	1e-163
77552	2.A.1.9.2	0
45868	2.A.1.9.5	9e-43
82037	2.A.1.9.7	6e-78
106118	2.A.1.9.7	1e-150
60988	2.A.1.9.7	3e-72

## Sheet: Fsolani MFS
Protein ID	Classification	E-value
32378	2.A.1.1.10	1e-42
42243	2.A.1.1.10	2e-93
45302	2.A.1.1.10	1e-108
45343	2.A.1.1.10	8e-95
49658	2.A.1.1.10	3e-61
93944	2.A.1.1.10	1e-110
94934	2.A.1.1.10	7e-35
95845	2.A.1.1.10	1e-102
97430	2.A.1.1.10	1e-101
78936	2.A.1.1.10	3e-68
80744	2.A.1.1.10	1e-101
85323	2.A.1.1.10	4e-59
87060	2.A.1.1.10	1e-127
88655	2.A.1.1.10	1e-74
88951	2.A.1.1.10	1e-74
97061	2.A.1.1.104	1e-104
50780	2.A.1.1.108	8e-49
31847	2.A.1.1.11	1e-45
38140	2.A.1.1.11	2e-55
43378	2.A.1.1.11	3e-56
44721	2.A.1.1.11	1e-110
44747	2.A.1.1.11	2e-59
45379	2.A.1.1.11	6e-90
45807	2.A.1.1.11	3e-97
45922	2.A.1.1.11	4e-39
46766	2.A.1.1.11	1e-49
47390	2.A.1.1.11	5e-43
48316	2.A.1.1.11	5e-36
49672	2.A.1.1.11	1e-109
50009	2.A.1.1.11	2e-44
51164	2.A.1.1.11	4e-85
51202	2.A.1.1.11	1e-121
53594	2.A.1.1.11	1e-43
53769	2.A.1.1.11	3e-54
54349	2.A.1.1.11	4e-60
54550	2.A.1.1.11	2e-39
56685	2.A.1.1.11	1e-44
69126	2.A.1.1.11	1e-127
70366	2.A.1.1.11	1e-101
95951	2.A.1.1.11	2e-62
96524	2.A.1.1.11	2e-55
97002	2.A.1.1.11	1e-60
97753	2.A.1.1.11	1e-100
77372	2.A.1.1.11	7e-48
85276	2.A.1.1.11	7e-37
86296	2.A.1.1.11	4e-45
104938	2.A.1.1.11	1e-128
105684	2.A.1.1.11	1e-118
79489	2.A.1.1.111	3e-40
33619	2.A.1.1.117	2e-36
48371	2.A.1.1.117	3e-39
87876	2.A.1.1.117	2e-42
103272	2.A.1.1.117	0
30640	2.A.1.1.119	1e-54
30952	2.A.1.1.119	2e-53
33989	2.A.1.1.119	2e-73
48911	2.A.1.1.119	1e-104
51371	2.A.1.1.119	2e-45
52092	2.A.1.1.119	6e-50
56283	2.A.1.1.119	1e-51
72032	2.A.1.1.119	4e-89
91884	2.A.1.1.119	2e-64
97804	2.A.1.1.119	7e-49
75567	2.A.1.1.119	4e-51
85688	2.A.1.1.119	3e-55
85876	2.A.1.1.119	3e-91
86290	2.A.1.1.119	4e-53
15004	2.A.1.1.125	1e-86
48074	2.A.1.1.125	2e-80
54043	2.A.1.1.125	5e-80
86502	2.A.1.1.125	1e-40
86899	2.A.1.1.125	1e-115
88234	2.A.1.1.125	4e-88
73052	2.A.1.1.126	0
60631	2.A.1.1.38	4e-75
69770	2.A.1.1.38	2e-98
74236	2.A.1.1.38	1e-102
86652	2.A.1.1.38	8e-60
36715	2.A.1.1.39	1e-119
39897	2.A.1.1.39	1e-133
44115	2.A.1.1.39	1e-60
44379	2.A.1.1.39	6e-73
45500	2.A.1.1.39	1e-55
89600	2.A.1.1.39	1e-136
97514	2.A.1.1.39	1e-101
74981	2.A.1.1.39	1e-104
81148	2.A.1.1.39	7e-40
85172	2.A.1.1.39	5e-45
34050	2.A.1.1.40	3e-99
34943	2.A.1.1.40	1e-66
37286	2.A.1.1.40	2e-92
44660	2.A.1.1.40	3e-98
46209	2.A.1.1.40	1e-102
50091	2.A.1.1.40	1e-112
59954	2.A.1.1.40	1e-68
90426	2.A.1.1.40	1e-100
95992	2.A.1.1.40	1e-66
77016	2.A.1.1.40	4e-82
85395	2.A.1.1.40	8e-35
77023	2.A.1.1.51	7e-31
81009	2.A.1.1.51	4e-69
34956	2.A.1.1.57	0
39701	2.A.1.1.57	6e-49
56243	2.A.1.1.57	9e-69
75683	2.A.1.1.57	7e-50
76534	2.A.1.1.57	2e-56
85396	2.A.1.1.57	3e-39
87154	2.A.1.1.57	3e-36
57887	2.A.1.1.58	1e-121
71510	2.A.1.1.58	1e-167
94696	2.A.1.1.58	1e-51
95904	2.A.1.1.58	1e-118
85476	2.A.1.1.58	6e-33
102056	2.A.1.1.58	1e-166
82450	2.A.1.1.67	2e-50
43345	2.A.1.1.68	6e-52
45721	2.A.1.1.68	2e-37
47283	2.A.1.1.68	5e-56
70512	2.A.1.1.68	1e-146
93134	2.A.1.1.68	7e-38
96496	2.A.1.1.68	1e-146
96947	2.A.1.1.68	9e-61
33379	2.A.1.1.69	6e-76
43621	2.A.1.1.69	3e-73
73184	2.A.1.1.69	2e-66
90242	2.A.1.1.69	8e-62
93241	2.A.1.1.69	1e-62
97110	2.A.1.1.69	3e-41
81076	2.A.1.1.69	4e-62
87039	2.A.1.1.69	2e-66
99033	2.A.1.1.69	2e-66
33844	2.A.1.1.7	0
50649	2.A.1.1.7	1e-102
54387	2.A.1.1.7	1e-180
90530	2.A.1.1.7	6e-58
95895	2.A.1.1.7	1e-103
37236	2.A.1.1.73	7e-59
48029	2.A.1.1.73	4e-89
94153	2.A.1.1.73	1e-101
83333	2.A.1.1.73	5e-58
86278	2.A.1.1.73	2e-72
101748	2.A.1.1.73	1e-140
35627	2.A.1.1.8	1e-114
93166	2.A.1.1.8	1e-109
95735	2.A.1.1.8	1e-90
54342	2.A.1.1.82	5e-64
55554	2.A.1.1.82	2e-55
87604	2.A.1.1.82	1e-107
89138	2.A.1.1.82	7e-93
105607	2.A.1.1.82	4e-81
14381	2.A.1.1.83	3e-49
35640	2.A.1.1.83	1e-49
39246	2.A.1.1.83	1e-82
39978	2.A.1.1.83	2e-91
40128	2.A.1.1.83	1e-96
41614	2.A.1.1.83	7e-90
42015	2.A.1.1.83	1e-105
42351	2.A.1.1.83	5e-91
44799	2.A.1.1.83	1e-101
45456	2.A.1.1.83	3e-41
52381	2.A.1.1.83	2e-87
53223	2.A.1.1.83	7e-85
53390	2.A.1.1.83	2e-83
54281	2.A.1.1.83	1e-96
54362	2.A.1.1.83	1e-88
54845	2.A.1.1.83	7e-88
55738	2.A.1.1.83	1e-166
55927	2.A.1.1.83	2e-70
55951	2.A.1.1.83	3e-47
56107	2.A.1.1.83	8e-87
56714	2.A.1.1.83	1e-106
91414	2.A.1.1.83	1e-152
94890	2.A.1.1.83	1e-87
95726	2.A.1.1.83	7e-83
98215	2.A.1.1.83	3e-56
77348	2.A.1.1.83	1e-101
81178	2.A.1.1.83	1e-88
86235	2.A.1.1.83	6e-87
86647	2.A.1.1.83	2e-53
86869	2.A.1.1.83	9e-51
86985	2.A.1.1.83	1e-101
87037	2.A.1.1.83	3e-90
89031	2.A.1.1.83	1e-106
34798	2.A.1.1.9	1e-122
82878	2.A.1.1.9	1e-96
47479	2.A.1.1.96	1e-76
48646	2.A.1.12.2	6e-62
61804	2.A.1.12.2	1e-88
52270	2.A.1.13.13	1e-21
85217	2.A.1.13.17	7e-22
30896	2.A.1.13.18	9e-62
33933	2.A.1.13.18	1e-71
45511	2.A.1.13.18	1e-69
96655	2.A.1.13.18	7e-25
97353	2.A.1.13.18	2e-51
75487	2.A.1.13.18	4e-76
25602	2.A.1.13.19	3e-35
26257	2.A.1.13.19	1e-35
35599	2.A.1.13.19	1e-43
37738	2.A.1.13.19	5e-58
42940	2.A.1.13.19	1e-58
44133	2.A.1.13.19	1e-44
45554	2.A.1.13.19	2e-44
72176	2.A.1.13.19	1e-64
72515	2.A.1.13.19	1e-79
94933	2.A.1.13.19	9e-50
80848	2.A.1.13.19	4e-22
86810	2.A.1.13.19	1e-52
35857	2.A.1.13.4	7e-54
36025	2.A.1.13.4	9e-73
37501	2.A.1.13.4	7e-43
46525	2.A.1.13.4	1e-45
47977	2.A.1.13.4	1e-62
47982	2.A.1.13.4	2e-80
48950	2.A.1.13.4	5e-41
52496	2.A.1.13.4	9e-48
52759	2.A.1.13.4	3e-45
53888	2.A.1.13.4	4e-37
64899	2.A.1.13.4	1e-69
90272	2.A.1.13.4	5e-55
90490	2.A.1.13.4	5e-38
94320	2.A.1.13.4	8e-47
97245	2.A.1.13.4	2e-73
103279	2.A.1.13.4	3e-53
87007	2.A.1.13.6	2e-26
94539	2.A.1.13.6	8e-12
31745	2.A.1.14.11	1e-47
32016	2.A.1.14.11	3e-55
33187	2.A.1.14.11	6e-67
33458	2.A.1.14.11	2e-65
39621	2.A.1.14.11	4e-63
40031	2.A.1.14.11	9e-66
42319	2.A.1.14.11	5e-62
44450	2.A.1.14.11	1e-60
44514	2.A.1.14.11	6e-54
45013	2.A.1.14.11	2e-56
46259	2.A.1.14.11	1e-47
46648	2.A.1.14.11	4e-41
48085	2.A.1.14.11	5e-43
49183	2.A.1.14.11	3e-52
49257	2.A.1.14.11	2e-65
49824	2.A.1.14.11	6e-46
50106	2.A.1.14.11	2e-28
50508	2.A.1.14.11	8e-65
50638	2.A.1.14.11	5e-57
51188	2.A.1.14.11	3e-53
51365	2.A.1.14.11	4e-50
51628	2.A.1.14.11	2e-43
51879	2.A.1.14.11	5e-44
53304	2.A.1.14.11	1e-56
53469	2.A.1.14.11	1e-47
54279	2.A.1.14.11	3e-39
54330	2.A.1.14.11	5e-57
55883	2.A.1.14.11	1e-63
64202	2.A.1.14.11	3e-74
64360	2.A.1.14.11	2e-58
66894	2.A.1.14.11	1e-59
71383	2.A.1.14.11	1e-64
89637	2.A.1.14.11	1e-55
94941	2.A.1.14.11	2e-53
95468	2.A.1.14.11	5e-43
96658	2.A.1.14.11	1e-39
97041	2.A.1.14.11	1e-51
97849	2.A.1.14.11	2e-66
98368	2.A.1.14.11	9e-53
76057	2.A.1.14.11	5e-42
79612	2.A.1.14.11	2e-50
81458	2.A.1.14.11	6e-63
82863	2.A.1.14.11	2e-62
82961	2.A.1.14.11	2e-55
83014	2.A.1.14.11	2e-64
83236	2.A.1.14.11	9e-79
86681	2.A.1.14.11	7e-64
87344	2.A.1.14.11	5e-51
87791	2.A.1.14.11	2e-66
87817	2.A.1.14.11	3e-47
89232	2.A.1.14.11	2e-73
87447	2.A.1.14.12	5e-43
35064	2.A.1.14.17	1e-108
36800	2.A.1.14.17	4e-71
37059	2.A.1.14.17	3e-76
37175	2.A.1.14.17	6e-69
39151	2.A.1.14.17	3e-47
41082	2.A.1.14.17	1e-107
43528	2.A.1.14.17	4e-42
51976	2.A.1.14.17	2e-74
53791	2.A.1.14.17	3e-47
54076	2.A.1.14.17	2e-71
91637	2.A.1.14.17	3e-50
94050	2.A.1.14.17	6e-87
97163	2.A.1.14.17	5e-75
97999	2.A.1.14.17	6e-73
77468	2.A.1.14.17	2e-94
78046	2.A.1.14.17	8e-63
82945	2.A.1.14.17	9e-53
83219	2.A.1.14.17	6e-84
3907	2.A.1.14.18	2e-58
49709	2.A.1.14.18	2e-46
61399	2.A.1.14.19	1e-112
39910	2.A.1.14.20	1e-67
47326	2.A.1.14.20	1e-130
52155	2.A.1.14.20	1e-117
96482	2.A.1.14.20	1e-109
86368	2.A.1.14.20	7e-74
23989	2.A.1.14.3	3e-49
31007	2.A.1.14.3	2e-46
55457	2.A.1.14.3	7e-21
90985	2.A.1.14.3	2e-58
95151	2.A.1.14.3	1e-48
96580	2.A.1.14.3	4e-47
75412	2.A.1.14.3	3e-52
85350	2.A.1.14.3	2e-42
86983	2.A.1.14.3	2e-42
87727	2.A.1.14.3	1e-40
88337	2.A.1.14.3	5e-27
102106	2.A.1.14.3	8e-44
40180	2.A.1.14.36	6e-62
41596	2.A.1.14.36	3e-69
42164	2.A.1.14.36	5e-63
44350	2.A.1.14.36	6e-60
48160	2.A.1.14.36	3e-62
52085	2.A.1.14.36	9e-51
54329	2.A.1.14.36	2e-81
78533	2.A.1.14.36	7e-67
43272	2.A.1.14.37	1e-60
43944	2.A.1.14.37	4e-99
48261	2.A.1.14.37	4e-43
48265	2.A.1.14.37	1e-101
52018	2.A.1.14.37	9e-97
97037	2.A.1.14.37	8e-86
97290	2.A.1.14.37	2e-95
83147	2.A.1.14.37	4e-88
86321	2.A.1.14.37	2e-68
35299	2.A.1.14.38	1e-106
42321	2.A.1.14.38	6e-56
45045	2.A.1.14.38	4e-46
49814	2.A.1.14.38	1e-133
53615	2.A.1.14.38	3e-45
54014	2.A.1.14.38	8e-59
54161	2.A.1.14.38	1e-133
54470	2.A.1.14.38	6e-45
93751	2.A.1.14.38	1e-131
97509	2.A.1.14.38	1e-119
98276	2.A.1.14.38	2e-47
74126	2.A.1.14.38	1e-135
81650	2.A.1.14.38	3e-44
81802	2.A.1.14.38	1e-60
82836	2.A.1.14.38	1e-118
88126	2.A.1.14.38	1e-41
3210	2.A.1.14.4	1e-57
31843	2.A.1.14.4	5e-67
33605	2.A.1.14.4	8e-57
39722	2.A.1.14.4	2e-59
40330	2.A.1.14.4	1e-72
44965	2.A.1.14.4	1e-63
46191	2.A.1.14.4	1e-60
47932	2.A.1.14.4	3e-59
51034	2.A.1.14.4	1e-59
51435	2.A.1.14.4	1e-73
52459	2.A.1.14.4	7e-61
53068	2.A.1.14.4	9e-64
53378	2.A.1.14.4	1e-80
54522	2.A.1.14.4	8e-59
55419	2.A.1.14.4	6e-60
55673	2.A.1.14.4	5e-51
55843	2.A.1.14.4	1e-63
93772	2.A.1.14.4	2e-56
94391	2.A.1.14.4	2e-79
94676	2.A.1.14.4	3e-61
95199	2.A.1.14.4	8e-62
96676	2.A.1.14.4	6e-57
97057	2.A.1.14.4	4e-65
97183	2.A.1.14.4	4e-60
74047	2.A.1.14.4	1e-64
85484	2.A.1.14.4	4e-48
87632	2.A.1.14.4	7e-70
88315	2.A.1.14.4	5e-70
88772	2.A.1.14.4	4e-37
15605	2.A.1.14.5	3e-25
15701	2.A.1.14.5	1e-27
37100	2.A.1.14.8	1e-43
34022	2.A.1.14.9	8e-37
49797	2.A.1.16.1	1e-124
57783	2.A.1.16.1	1e-121
101741	2.A.1.16.1	1e-137
97429	2.A.1.16.4	1e-124
78541	2.A.1.16.5	2e-88
46071	2.A.1.16.6	2e-60
56037	2.A.1.16.6	7e-78
78391	2.A.1.16.6	2e-69
84400	2.A.1.16.6	5e-60
32666	2.A.1.16.7	1e-121
34502	2.A.1.16.7	1e-120
40267	2.A.1.16.7	3e-58
42863	2.A.1.16.7	1e-106
53625	2.A.1.16.7	0
55481	2.A.1.16.7	1e-121
70699	2.A.1.16.7	0
97427	2.A.1.16.7	3e-57
74863	2.A.1.16.7	0
78056	2.A.1.16.7	1e-126
81110	2.A.1.16.7	1e-128
87043	2.A.1.16.7	1e-112
103318	2.A.1.16.7	1e-122
46366	2.A.1.19.38	7e-73
53231	2.A.1.19.38	1e-102
55493	2.A.1.19.38	3e-83
93627	2.A.1.19.38	3e-98
96514	2.A.1.19.38	1e-111
52736	2.A.1.2.16	5e-94
101392	2.A.1.2.16	1e-134
14339	2.A.1.2.2	2e-80
37041	2.A.1.2.2	5e-96
43520	2.A.1.2.31	1e-59
50131	2.A.1.2.31	5e-59
95267	2.A.1.2.31	2e-66
76423	2.A.1.2.31	1e-70
30535	2.A.1.2.33	9e-44
35289	2.A.1.2.33	4e-25
35754	2.A.1.2.33	1e-64
41061	2.A.1.2.33	5e-66
42094	2.A.1.2.33	1e-51
55065	2.A.1.2.33	6e-18
55517	2.A.1.2.33	2e-34
56310	2.A.1.2.33	1e-16
94378	2.A.1.2.33	1e-54
94766	2.A.1.2.33	7e-33
94856	2.A.1.2.33	6e-28
95841	2.A.1.2.33	3e-31
97771	2.A.1.2.33	3e-69
78282	2.A.1.2.33	7e-56
30383	2.A.1.2.33	1e-60
70613	2.A.1.2.33	4e-55
40481	2.A.1.2.33	3e-55
105471	2.A.1.2.33	2e-46
70174	2.A.1.2.33	1e-137
54353	2.A.1.2.33	6e-53
50969	2.A.1.2.33	1e-19
41544	2.A.1.2.33	1e-30
97632	2.A.1.2.33	4e-20
45906	2.A.1.2.33	7e-30
97551	2.A.1.2.33	1e-12
44395	2.A.1.2.35	1e-53
2223	2.A.1.2.36	2e-57
39646	2.A.1.2.40	1e-27
93679	2.A.1.2.43	5e-50
33693	2.A.1.2.45	0
97368	2.A.1.2.45	2e-54
42233	2.A.1.2.6	1e-106
43202	2.A.1.2.6	2e-91
49951	2.A.1.2.6	1e-108
98344	2.A.1.2.6	1e-63
36294	2.A.1.2.63	1e-109
89568	2.A.1.2.63	2e-16
104581	2.A.1.2.63	1e-102
32563	2.A.1.2.64	2e-72
48131	2.A.1.2.76	1e-20
31547	2.A.1.2.77	7e-83
38318	2.A.1.2.77	2e-83
44502	2.A.1.2.77	8e-28
48304	2.A.1.2.77	2e-48
50413	2.A.1.2.77	5e-66
52650	2.A.1.2.77	2e-96
52652	2.A.1.2.77	1e-103
57916	2.A.1.2.77	0
92774	2.A.1.2.77	6e-65
92827	2.A.1.2.77	1e-105
82006	2.A.1.2.77	2e-61
86674	2.A.1.2.77	9e-68
87421	2.A.1.2.77	1e-109
63257	2.A.1.2.78	8e-51
95364	2.A.1.2.78	2e-28
35082	2.A.1.2.79	6e-64
51884	2.A.1.2.79	2e-53
56579	2.A.1.2.79	7e-84
24053	2.A.1.2.85	9e-70
93335	2.A.1.2.85	8e-79
97473	2.A.1.2.85	5e-23
13650	2.A.1.2.86	1e-145
14001	2.A.1.2.86	2e-49
37155	2.A.1.2.86	1e-139
39169	2.A.1.2.86	1e-122
39233	2.A.1.2.86	1e-130
41902	2.A.1.2.86	3e-39
44232	2.A.1.2.86	1e-103
47622	2.A.1.2.86	1e-179
48247	2.A.1.2.86	1e-140
51294	2.A.1.2.86	1e-144
51888	2.A.1.2.86	8e-34
55271	2.A.1.2.86	2e-39
91140	2.A.1.2.86	1e-110
94955	2.A.1.2.86	1e-117
95146	2.A.1.2.86	1e-119
97619	2.A.1.2.86	1e-119
97726	2.A.1.2.86	1e-132
98255	2.A.1.2.86	1e-131
79109	2.A.1.2.86	2e-32
86456	2.A.1.2.86	3e-86
82900	2.A.1.2.86	1e-28
78400	2.A.1.2.92	1e-21
86324	2.A.1.2.92	1e-20
32449	2.A.1.3.32	4e-45
38651	2.A.1.3.32	4e-51
40720	2.A.1.3.32	7e-34
91828	2.A.1.3.32	8e-45
31225	2.A.1.3.33	8e-35
54246	2.A.1.3.33	7e-36
97444	2.A.1.3.33	2e-51
14093	2.A.1.3.47	3e-58
30516	2.A.1.3.47	4e-32
45051	2.A.1.3.47	4e-48
88027	2.A.1.3.47	2e-26
43313	2.A.1.3.50	4e-29
56320	2.A.1.3.50	3e-16
86247	2.A.1.3.50	1e-28
31132	2.A.1.3.52	1e-52
32838	2.A.1.3.52	8e-61
33961	2.A.1.3.52	2e-48
38238	2.A.1.3.52	2e-90
45222	2.A.1.3.52	0
48359	2.A.1.3.52	7e-57
51818	2.A.1.3.52	1e-58
54715	2.A.1.3.52	2e-47
90973	2.A.1.3.52	6e-48
93115	2.A.1.3.52	9e-24
95788	2.A.1.3.52	3e-59
86637	2.A.1.3.52	1e-128
87739	2.A.1.3.52	6e-28
88283	2.A.1.3.52	6e-39
102094	2.A.1.3.52	1e-151
34100	2.A.1.3.65	1e-140
34124	2.A.1.3.65	8e-50
36043	2.A.1.3.65	1e-145
44897	2.A.1.3.65	1e-138
44960	2.A.1.3.65	1e-161
47081	2.A.1.3.65	1e-107
50663	2.A.1.3.65	6e-70
52599	2.A.1.3.65	5e-91
52609	2.A.1.3.65	1e-66
53410	2.A.1.3.65	6e-58
53620	2.A.1.3.65	2e-67
53897	2.A.1.3.65	3e-56
55819	2.A.1.3.65	1e-157
61823	2.A.1.3.65	1e-124
65858	2.A.1.3.65	3e-67
67330	2.A.1.3.65	1e-137
90686	2.A.1.3.65	1e-170
96892	2.A.1.3.65	4e-61
97193	2.A.1.3.65	1e-145
97645	2.A.1.3.65	1e-119
98378	2.A.1.3.65	2e-38
74179	2.A.1.3.65	3e-56
78512	2.A.1.3.65	1e-110
78630	2.A.1.3.65	1e-133
100870	2.A.1.3.65	1e-59
44607	2.A.1.3.68	7e-36
45233	2.A.1.3.68	3e-64
54479	2.A.1.3.69	2e-58
36228	2.A.1.48.2	4e-95
56352	2.A.1.48.2	3e-85
32168	2.A.1.48.3	5e-73
44641	2.A.1.48.3	2e-83
63698	2.A.1.48.3	6e-90
44983	2.A.1.48.4	5e-60
53466	2.A.1.48.4	1e-55
55464	2.A.1.48.4	1e-87
56811	2.A.1.48.4	1e-87
79214	2.A.1.48.4	4e-94
83345	2.A.1.48.4	1e-68
85140	2.A.1.48.4	6e-69
40730	2.A.1.7.1	2e-18
65141	2.A.1.7.1	5e-56
45713	2.A.1.7.13	7e-23
70562	2.A.1.7.13	1e-52
95677	2.A.1.7.13	1e-48
104936	2.A.1.7.13	6e-29
51410	2.A.1.7.2	7e-52
105487	2.A.1.75.3	4e-55
90170	2.A.1.8.13	1e-145
103059	2.A.1.9.1	3e-58
46498	2.A.1.9.2	1e-165
64827	2.A.1.9.2	0
77297	2.A.1.9.2	2e-52
77518	2.A.1.9.2	1e-54
103053	2.A.1.9.5	2e-41
95127	2.A.1.9.7	5e-74
87866	2.A.1.9.7	1e-75

## Sheet: Fgraminearum MFS
Protein ID	Classification	E-value
FGSG_00070	2.A.1.1.10	2e-96
FGSG_02312	2.A.1.1.10	7e-47
FGSG_03369	2.A.1.1.10	2e-84
FGSG_08799	2.A.1.1.10	1e-108
FGSG_09367	2.A.1.1.10	4e-96
FGSG_10661	2.A.1.1.10	1e-122
FGSG_11150	2.A.1.1.10	1e-113
FGSG_08052	2.A.1.1.107	2e-15
FGSG_00034	2.A.1.1.11	1e-86
FGSG_02292	2.A.1.1.11	2e-86
FGSG_02358	2.A.1.1.11	1e-127
FGSG_02580	2.A.1.1.11	1e-99
FGSG_02833	2.A.1.1.11	1e-106
FGSG_03891	2.A.1.1.11	3e-46
FGSG_03920	2.A.1.1.11	5e-63
FGSG_04544	2.A.1.1.11	1e-91
FGSG_04610	2.A.1.1.11	3e-80
FGSG_04710	2.A.1.1.11	1e-47
FGSG_07594	2.A.1.1.11	2e-49
FGSG_09074	2.A.1.1.11	3e-58
FGSG_09081	2.A.1.1.11	1e-129
FGSG_10747	2.A.1.1.11	1e-125
FGSG_11147	2.A.1.1.11	2e-92
FGSG_12471	2.A.1.1.11	1e-117
FGSG_03512	2.A.1.1.117	1e-175
FGSG_09342	2.A.1.1.117	0
FGSG_00572	2.A.1.1.119	2e-54
FGSG_03233	2.A.1.1.119	4e-54
FGSG_03830	2.A.1.1.119	9e-88
FGSG_04783	2.A.1.1.119	3e-67
FGSG_07543	2.A.1.1.119	2e-70
FGSG_07666	2.A.1.1.119	3e-64
FGSG_08611	2.A.1.1.119	3e-68
FGSG_10338	2.A.1.1.125	8e-89
FGSG_13232	2.A.1.1.125	5e-90
FGSG_03168	2.A.1.1.126	0
FGSG_08039	2.A.1.1.19	2e-46
FGSG_05042	2.A.1.1.36	1e-113
FGSG_01484	2.A.1.1.38	1e-99
FGSG_06464	2.A.1.1.38	8e-78
FGSG_01734	2.A.1.1.39	1e-135
FGSG_10921	2.A.1.1.39	1e-134
FGSG_00013	2.A.1.1.40	4e-96
FGSG_06004	2.A.1.1.40	2e-71
FGSG_08177	2.A.1.1.40	1e-169
FGSG_09052	2.A.1.1.40	1e-116
FGSG_10570	2.A.1.1.40	6e-57
FGSG_11339	2.A.1.1.40	1e-99
FGSG_13866	2.A.1.1.40	2e-64
FGSG_01817T0	2.A.1.1.41	5e-07
FGSG_02066	2.A.1.1.51	2e-48
FGSG_04700	2.A.1.1.57	3e-79
FGSG_02978	2.A.1.1.58	1e-158
FGSG_03697	2.A.1.1.58	7e-51
FGSG_07582	2.A.1.1.58	1e-169
FGSG_02641	2.A.1.1.68	1e-147
FGSG_03957	2.A.1.1.69	3e-67
FGSG_04465	2.A.1.1.69	4e-29
FGSG_07923	2.A.1.1.69	4e-13
FGSG_08014	2.A.1.1.69	2e-62
FGSG_10474	2.A.1.1.69	8e-73
FGSG_10929	2.A.1.1.69	3e-57
FGSG_11832	2.A.1.1.69	1e-40
FGSG_00107	2.A.1.1.7	0
FGSG_02064	2.A.1.1.7	1e-101
FGSG_03711	2.A.1.1.7	1e-174
FGSG_04636	2.A.1.1.7	1e-105
FGSG_05707	2.A.1.1.7	0
FGSG_06235	2.A.1.1.7	2e-86
FGSG_08019	2.A.1.1.7	2e-74
FGSG_10483	2.A.1.1.7	3e-61
FGSG_11480	2.A.1.1.7	4e-61
FGSG_12358	2.A.1.1.7	1e-114
FGSG_03083	2.A.1.1.73	4e-60
FGSG_04062	2.A.1.1.73	1e-102
FGSG_05839	2.A.1.1.73	1e-141
FGSG_07587	2.A.1.1.73	1e-138
FGSG_04369	2.A.1.1.8	2e-95
FGSG_08410	2.A.1.1.8	1e-111
FGSG_03272	2.A.1.1.82	1e-105
FGSG_03424	2.A.1.1.82	5e-81
FGSG_11367	2.A.1.1.82	1e-106
FGSG_00015	2.A.1.1.83	5e-86
FGSG_00067	2.A.1.1.83	1e-84
FGSG_00087	2.A.1.1.83	3e-87
FGSG_03140	2.A.1.1.83	3e-98
FGSG_03144	2.A.1.1.83	0
FGSG_03306	2.A.1.1.83	6e-82
FGSG_03608	2.A.1.1.83	2e-99
FGSG_03934	2.A.1.1.83	5e-41
FGSG_05352	2.A.1.1.83	1e-160
FGSG_05720	2.A.1.1.83	5e-84
FGSG_07350	2.A.1.1.83	5e-97
FGSG_07616	2.A.1.1.83	5e-91
FGSG_07631	2.A.1.1.83	1e-164
FGSG_07690	2.A.1.1.83	2e-94
FGSG_10685	2.A.1.1.83	3e-84
FGSG_11057	2.A.1.1.83	1e-98
FGSG_11182	2.A.1.1.83	1e-95
FGSG_11495	2.A.1.1.83	1e-113
FGSG_11606	2.A.1.1.83	4e-34
FGSG_04537	2.A.1.1.9	1e-136
FGSG_04676	2.A.1.1.9	1e-76
FGSG_04487	2.A.1.1.96	6e-73
FGSG_04204	2.A.1.12.2	1e-100
FGSG_05882	2.A.1.12.2	3e-58
FGSG_09209	2.A.1.13.10	6e-19
FGSG_02331	2.A.1.13.14	2e-22
FGSG_03465	2.A.1.13.18	1e-18
FGSG_09376	2.A.1.13.18	1e-72
FGSG_00026	2.A.1.13.19	3e-49
FGSG_02031	2.A.1.13.19	7e-82
FGSG_02669	2.A.1.13.19	1e-29
FGSG_02741	2.A.1.13.19	6e-58
FGSG_04579	2.A.1.13.19	2e-37
FGSG_06336	2.A.1.13.19	2e-57
FGSG_09069	2.A.1.13.19	4e-56
FGSG_10506	2.A.1.13.19	1e-51
FGSG_03887T0	2.A.1.13.19	1e-21
FGSG_04215	2.A.1.13.24	2e-21
FGSG_00197	2.A.1.13.4	9e-46
FGSG_07134	2.A.1.13.4	1e-36
FGSG_08084	2.A.1.13.4	9e-46
FGSG_08802	2.A.1.13.4	3e-74
FGSG_13980	2.A.1.13.4	7e-28
FGSG_12566T0	2.A.1.13.4	1e-20
FGSG_03015	2.A.1.13.6	1e-25
FGSG_01814	2.A.1.14.11	3e-55
FGSG_01986	2.A.1.14.11	2e-76
FGSG_02070	2.A.1.14.11	1e-49
FGSG_02992	2.A.1.14.11	1e-46
FGSG_03133	2.A.1.14.11	1e-40
FGSG_03161	2.A.1.14.11	2e-59
FGSG_03646	2.A.1.14.11	3e-58
FGSG_03872	2.A.1.14.11	9e-40
FGSG_03889	2.A.1.14.11	1e-62
FGSG_04217	2.A.1.14.11	1e-61
FGSG_04431	2.A.1.14.11	1e-61
FGSG_04658	2.A.1.14.11	2e-39
FGSG_04899	2.A.1.14.11	3e-69
FGSG_05238	2.A.1.14.11	5e-63
FGSG_05368	2.A.1.14.11	1e-51
FGSG_05731	2.A.1.14.11	4e-41
FGSG_05802	2.A.1.14.11	1e-37
FGSG_06461	2.A.1.14.11	4e-35
FGSG_07771	2.A.1.14.11	2e-63
FGSG_08047	2.A.1.14.11	7e-44
FGSG_10809	2.A.1.14.11	1e-72
FGSG_11069	2.A.1.14.11	5e-69
FGSG_11084	2.A.1.14.11	3e-51
FGSG_11087	2.A.1.14.11	2e-45
FGSG_11139	2.A.1.14.11	2e-48
FGSG_11219	2.A.1.14.11	3e-55
FGSG_11340	2.A.1.14.11	3e-58
FGSG_11486	2.A.1.14.11	4e-44
FGSG_11519	2.A.1.14.11	3e-39
FGSG_11980	2.A.1.14.11	8e-20
FGSG_11981	2.A.1.14.11	7e-28
FGSG_12204	2.A.1.14.11	2e-31
FGSG_12505	2.A.1.14.11	8e-63
FGSG_13993	2.A.1.14.11	1e-60
FGSG_06472	2.A.1.14.12	1e-38
FGSG_02382	2.A.1.14.17	6e-44
FGSG_03389	2.A.1.14.17	2e-40
FGSG_07682	2.A.1.14.17	7e-23
FGSG_08163	2.A.1.14.17	7e-71
FGSG_08256	2.A.1.14.17	3e-44
FGSG_09104	2.A.1.14.17	2e-62
FGSG_10317	2.A.1.14.17	1e-109
FGSG_11417	2.A.1.14.17	3e-74
FGSG_11475	2.A.1.14.17	2e-77
FGSG_00085	2.A.1.14.18	4e-61
FGSG_00148	2.A.1.14.18	6e-40
FGSG_11571	2.A.1.14.20	1e-118
FGSG_00787	2.A.1.14.3	7e-58
FGSG_03931	2.A.1.14.3	2e-44
FGSG_04827	2.A.1.14.3	5e-41
FGSG_05011	2.A.1.14.3	4e-57
FGSG_06453	2.A.1.14.3	2e-39
FGSG_06468	2.A.1.14.3	3e-47
FGSG_09568	2.A.1.14.3	4e-37
FGSG_12415	2.A.1.14.3	4e-43
FGSG_00083	2.A.1.14.36	5e-59
FGSG_03956	2.A.1.14.36	5e-56
FGSG_04723	2.A.1.14.36	3e-70
FGSG_10919	2.A.1.14.36	5e-64
FGSG_10938	2.A.1.14.36	6e-56
FGSG_11079	2.A.1.14.36	2e-82
FGSG_11552	2.A.1.14.36	6e-60
FGSG_03636	2.A.1.14.37	2e-90
FGSG_00058	2.A.1.14.38	3e-45
FGSG_01662	2.A.1.14.38	1e-156
FGSG_07722	2.A.1.14.38	1e-101
FGSG_07904	2.A.1.14.38	4e-37
FGSG_08341	2.A.1.14.38	1e-103
FGSG_11122	2.A.1.14.38	1e-54
FGSG_00108	2.A.1.14.4	1e-61
FGSG_00219	2.A.1.14.4	5e-71
FGSG_00345	2.A.1.14.4	5e-68
FGSG_01712	2.A.1.14.4	3e-64
FGSG_01792	2.A.1.14.4	9e-61
FGSG_02080	2.A.1.14.4	2e-53
FGSG_02945	2.A.1.14.4	2e-55
FGSG_03855	2.A.1.14.4	6e-76
FGSG_07584	2.A.1.14.4	8e-78
FGSG_08099	2.A.1.14.4	3e-56
FGSG_10310	2.A.1.14.4	5e-46
FGSG_13444	2.A.1.14.4	2e-60
FGSG_08016	2.A.1.14.8	2e-32
FGSG_13807	2.A.1.14.8	2e-35
FGSG_02252	2.A.1.16.1	1e-125
FGSG_05848	2.A.1.16.1	1e-135
FGSG_08093	2.A.1.16.5	4e-56
FGSG_00539	2.A.1.16.7	0
FGSG_03737	2.A.1.16.7	1e-114
FGSG_03744	2.A.1.16.7	0
FGSG_07665	2.A.1.16.7	1e-111
FGSG_09701	2.A.1.16.7	1e-120
FGSG_11029	2.A.1.16.7	9e-51
FGSG_11275	2.A.1.16.7	0
FGSG_09060	2.A.1.19.38	5e-74
FGSG_13715	2.A.1.19.38	2e-96
FGSG_02922	2.A.1.19.48	1e-146
FGSG_03033	2.A.1.2.16	2e-94
FGSG_04370	2.A.1.2.16	1e-135
FGSG_10416	2.A.1.2.17	1e-62
FGSG_04799	2.A.1.2.31	5e-65
FGSG_09737	2.A.1.2.31	1e-67
FGSG_10579	2.A.1.2.31	7e-51
FGSG_12141	2.A.1.2.31	8e-63
FGSG_00405	2.A.1.2.33	2e-45
FGSG_02675	2.A.1.2.33	1e-143
FGSG_03345	2.A.1.2.33	5e-42
FGSG_04804	2.A.1.2.33	2e-59
FGSG_07610	2.A.1.2.33	7e-54
FGSG_07985	2.A.1.2.33	2e-31
FGSG_08672	2.A.1.2.33	2e-42
FGSG_09128	2.A.1.2.33	1e-41
FGSG_03732T0	2.A.1.2.33	7e-25
FGSG_06623T0	2.A.1.2.33	1e-19
FGSG_04644T0	2.A.1.2.33	3e-20
FGSG_02865	2.A.1.2.35	1e-140
FGSG_05318	2.A.1.2.35	1e-106
FGSG_04774	2.A.1.2.40	6e-20
FGSG_10120	2.A.1.2.43	7e-49
FGSG_09335	2.A.1.2.45	1e-178
FGSG_00226	2.A.1.2.63	1e-98
FGSG_03055	2.A.1.2.64	5e-76
FGSG_05705	2.A.1.2.64	3e-68
FGSG_07509	2.A.1.2.76	1e-43
FGSG_01302	2.A.1.2.77	5e-78
FGSG_02966	2.A.1.2.77	1e-100
FGSG_02998	2.A.1.2.77	3e-55
FGSG_03100	2.A.1.2.77	2e-59
FGSG_03208	2.A.1.2.77	1e-102
FGSG_03725	2.A.1.2.77	1e-108
FGSG_03814	2.A.1.2.77	3e-59
FGSG_06354	2.A.1.2.77	6e-85
FGSG_09697	2.A.1.2.77	0
FGSG_10098	2.A.1.2.77	9e-86
FGSG_11375	2.A.1.2.77	6e-78
FGSG_04709	2.A.1.2.78	2e-51
FGSG_04976	2.A.1.2.78	6e-29
FGSG_06916	2.A.1.2.78	5e-67
FGSG_07564	2.A.1.2.78	4e-50
FGSG_02824	2.A.1.2.86	9e-21
FGSG_02869	2.A.1.2.86	1e-142
FGSG_03844	2.A.1.2.86	1e-76
FGSG_04317	2.A.1.2.86	1e-175
FGSG_07529	2.A.1.2.86	1e-143
FGSG_09913	2.A.1.2.86	2e-37
FGSG_10823	2.A.1.2.86	2e-76
FGSG_11504	2.A.1.2.86	1e-51
FGSG_11525	2.A.1.2.86	1e-101
FGSG_07036	2.A.1.3.32	8e-52
FGSG_08794	2.A.1.3.32	9e-44
FGSG_01997	2.A.1.3.33	1e-40
FGSG_03360	2.A.1.3.33	8e-45
FGSG_09461	2.A.1.3.33	1e-38
FGSG_02343	2.A.1.3.47	1e-50
FGSG_03541	2.A.1.3.47	0
FGSG_03726	2.A.1.3.50	2e-34
FGSG_04267	2.A.1.3.50	3e-30
FGSG_00593	2.A.1.3.52	2e-55
FGSG_03231	2.A.1.3.52	1e-27
FGSG_03772	2.A.1.3.52	1e-149
FGSG_04426	2.A.1.3.52	6e-61
FGSG_06371	2.A.1.3.52	2e-70
FGSG_07550	2.A.1.3.52	6e-55
FGSG_07632	2.A.1.3.52	8e-42
FGSG_00095	2.A.1.3.65	4e-34
FGSG_01584	2.A.1.3.65	2e-55
FGSG_02322	2.A.1.3.65	1e-138
FGSG_03862	2.A.1.3.65	6e-84
FGSG_04188	2.A.1.3.65	1e-128
FGSG_05748	2.A.1.3.65	1e-150
FGSG_07802	2.A.1.3.65	2e-64
FGSG_08749	2.A.1.3.65	1e-128
FGSG_09595	2.A.1.3.65	1e-135
FGSG_11092	2.A.1.3.65	1e-116
FGSG_11815	2.A.1.3.65	6e-75
FGSG_11836	2.A.1.3.65	7e-28
FGSG_12768	2.A.1.3.65	1e-121
FGSG_13971	2.A.1.3.65	1e-113
FGSG_03447	2.A.1.3.69	3e-60
FGSG_08575	2.A.1.48.2	1e-104
FGSG_05127	2.A.1.48.3	2e-87
FGSG_10029	2.A.1.48.3	1e-30
FGSG_10436	2.A.1.48.3	4e-49
FGSG_12335	2.A.1.48.3	5e-56
FGSG_13650	2.A.1.48.3	7e-72
FGSG_07028	2.A.1.48.4	7e-84
FGSG_07720	2.A.1.48.4	8e-68
FGSG_01593	2.A.1.7.1	6e-56
FGSG_10028	2.A.1.7.1	2e-21
FGSG_03869	2.A.1.7.11	2e-55
FGSG_02406	2.A.1.7.13	2e-51
FGSG_04305	2.A.1.7.13	7e-50
FGSG_12409	2.A.1.7.13	6e-40
FGSG_01295	2.A.1.9.2	2e-58
FGSG_05659	2.A.1.9.2	1e-176
FGSG_07894	2.A.1.9.2	0
FGSG_01311	2.A.1.9.4	8e-42
FGSG_04957	2.A.1.9.7	6e-73

## Sheet: Fverticillioides MFS
Protein ID	Classification	E-value
FVEG_00006	2.A.1.1.10	1e-96
FVEG_01848	2.A.1.1.10	1e-105
FVEG_03278	2.A.1.1.10	1e-125
FVEG_03907	2.A.1.1.10	1e-96
FVEG_08587	2.A.1.1.10	3e-85
FVEG_09871	2.A.1.1.10	4e-92
FVEG_10953	2.A.1.1.10	4e-88
FVEG_11047	2.A.1.1.10	7e-78
FVEG_11951	2.A.1.1.10	1e-46
FVEG_11989	2.A.1.1.10	2e-91
FVEG_13138	2.A.1.1.10	1e-130
FVEG_13577	2.A.1.1.10	2e-99
FVEG_11293	2.A.1.1.104	5e-91
FVEG_11706	2.A.1.1.108	6e-50
FVEG_12263	2.A.1.1.108	6e-38
FVEG_01618	2.A.1.1.11	9e-59
FVEG_06587	2.A.1.1.11	1e-130
FVEG_07768	2.A.1.1.11	2e-56
FVEG_08363	2.A.1.1.11	1e-105
FVEG_08585	2.A.1.1.11	1e-114
FVEG_09120	2.A.1.1.11	2e-88
FVEG_09436	2.A.1.1.11	1e-124
FVEG_10012	2.A.1.1.11	1e-46
FVEG_10026	2.A.1.1.11	3e-51
FVEG_10492	2.A.1.1.11	2e-23
FVEG_10607	2.A.1.1.11	7e-37
FVEG_11408	2.A.1.1.11	1e-126
FVEG_12006	2.A.1.1.11	2e-99
FVEG_12316	2.A.1.1.11	1e-112
FVEG_12321	2.A.1.1.11	2e-92
FVEG_13078	2.A.1.1.11	4e-85
FVEG_13154	2.A.1.1.11	1e-106
FVEG_13303	2.A.1.1.11	1e-59
FVEG_13397	2.A.1.1.11	3e-59
FVEG_14010	2.A.1.1.11	7e-87
FVEG_00101	2.A.1.1.117	4e-22
FVEG_03756	2.A.1.1.117	0
FVEG_04633	2.A.1.1.117	2e-26
FVEG_13741	2.A.1.1.117	1e-129
FVEG_14161	2.A.1.1.117	5e-47
FVEG_01036	2.A.1.1.119	4e-55
FVEG_02070	2.A.1.1.119	5e-21
FVEG_04871	2.A.1.1.119	2e-86
FVEG_05756	2.A.1.1.119	2e-57
FVEG_08653	2.A.1.1.119	3e-97
FVEG_09418	2.A.1.1.119	1e-66
FVEG_11886	2.A.1.1.119	4e-63
FVEG_12468	2.A.1.1.119	1e-68
FVEG_12696	2.A.1.1.119	2e-41
FVEG_12755	2.A.1.1.119	4e-59
FVEG_12845	2.A.1.1.119	2e-88
FVEG_13293	2.A.1.1.119	2e-44
FVEG_13371	2.A.1.1.119	4e-62
FVEG_13961	2.A.1.1.119	6e-63
FVEG_04305	2.A.1.1.124	1e-25
FVEG_03064	2.A.1.1.125	3e-89
FVEG_03331	2.A.1.1.125	3e-53
FVEG_03626	2.A.1.1.125	7e-74
FVEG_08441	2.A.1.1.126	0
FVEG_00526	2.A.1.1.19	7e-45
FVEG_06005	2.A.1.1.36	1e-111
FVEG_11020	2.A.1.1.36	1e-119
FVEG_05690	2.A.1.1.38	4e-75
FVEG_09589	2.A.1.1.38	1e-100
FVEG_10490	2.A.1.1.38	3e-83
FVEG_10695	2.A.1.1.38	6e-60
FVEG_08489	2.A.1.1.39	6e-34
FVEG_09829	2.A.1.1.39	1e-137
FVEG_11601	2.A.1.1.39	1e-135
FVEG_00372	2.A.1.1.40	1e-102
FVEG_03261	2.A.1.1.40	2e-47
FVEG_03302	2.A.1.1.40	5e-52
FVEG_03992	2.A.1.1.40	6e-32
FVEG_04634	2.A.1.1.40	8e-22
FVEG_05868	2.A.1.1.40	8e-22
FVEG_05869	2.A.1.1.40	4e-29
FVEG_06529	2.A.1.1.40	1e-117
FVEG_09973	2.A.1.1.40	5e-24
FVEG_10977	2.A.1.1.40	0
FVEG_13883	2.A.1.1.40	1e-97
FVEG_13929	2.A.1.1.40	1e-76
FVEG_01638	2.A.1.1.57	0
FVEG_08744	2.A.1.1.57	4e-35
FVEG_10988	2.A.1.1.57	1e-74
FVEG_12977	2.A.1.1.57	2e-57
FVEG_10858	2.A.1.1.58	1e-158
FVEG_12687	2.A.1.1.58	1e-168
FVEG_03190	2.A.1.1.62	2e-12
FVEG_08382	2.A.1.1.64	5e-56
FVEG_04338	2.A.1.1.68	2e-54
FVEG_07524	2.A.1.1.68	2e-29
FVEG_09261	2.A.1.1.68	1e-145
FVEG_10080	2.A.1.1.68	1e-148
FVEG_13842	2.A.1.1.68	3e-38
FVEG_00729	2.A.1.1.69	1e-39
FVEG_01545	2.A.1.1.69	3e-62
FVEG_03193	2.A.1.1.69	2e-62
FVEG_09098	2.A.1.1.69	3e-68
FVEG_10089	2.A.1.1.69	4e-67
FVEG_11918	2.A.1.1.69	5e-64
FVEG_12113	2.A.1.1.69	6e-29
FVEG_01533	2.A.1.1.7	4e-72
FVEG_01566	2.A.1.1.7	0
FVEG_03200	2.A.1.1.7	3e-55
FVEG_05961	2.A.1.1.7	1e-64
FVEG_07523	2.A.1.1.7	1e-101
FVEG_08737	2.A.1.1.7	1e-156
FVEG_11050	2.A.1.1.7	3e-96
FVEG_12344	2.A.1.1.7	2e-92
FVEG_04447	2.A.1.1.73	1e-140
FVEG_09842	2.A.1.1.73	6e-73
FVEG_10245	2.A.1.1.73	9e-96
FVEG_11790	2.A.1.1.73	7e-77
FVEG_12510	2.A.1.1.73	7e-68
FVEG_12614	2.A.1.1.73	1e-139
FVEG_09400	2.A.1.1.75	3e-33
FVEG_01519	2.A.1.1.8	1e-110
FVEG_02081	2.A.1.1.8	1e-110
FVEG_07757	2.A.1.1.8	1e-100
FVEG_03462	2.A.1.1.82	1e-100
FVEG_08560	2.A.1.1.82	9e-92
FVEG_10797	2.A.1.1.82	5e-83
FVEG_13329	2.A.1.1.82	1e-104
FVEG_00095	2.A.1.1.83	4e-85
FVEG_00117	2.A.1.1.83	4e-82
FVEG_00248	2.A.1.1.83	3e-26
FVEG_01526	2.A.1.1.83	1e-106
FVEG_03749	2.A.1.1.83	3e-96
FVEG_04275	2.A.1.1.83	1e-160
FVEG_05678	2.A.1.1.83	1e-114
FVEG_05779	2.A.1.1.83	1e-111
FVEG_05931	2.A.1.1.83	4e-81
FVEG_07761	2.A.1.1.83	2e-81
FVEG_08351	2.A.1.1.83	0
FVEG_08357	2.A.1.1.83	1e-86
FVEG_08364	2.A.1.1.83	1e-100
FVEG_08595	2.A.1.1.83	3e-79
FVEG_08753	2.A.1.1.83	1e-93
FVEG_08841	2.A.1.1.83	1e-101
FVEG_10047	2.A.1.1.83	1e-41
FVEG_10502	2.A.1.1.83	7e-90
FVEG_10919	2.A.1.1.83	8e-62
FVEG_12240	2.A.1.1.83	3e-83
FVEG_12276	2.A.1.1.83	1e-96
FVEG_13487	2.A.1.1.83	1e-164
FVEG_13822	2.A.1.1.83	3e-49
FVEG_14142	2.A.1.1.83	1e-24
FVEG_12721	2.A.1.1.9	7e-86
FVEG_11156	2.A.1.1.96	8e-76
FVEG_04557	2.A.1.12.2	1e-58
FVEG_10394	2.A.1.12.2	1e-98
FVEG_02422	2.A.1.13.13	1e-18
FVEG_11946	2.A.1.13.13	6e-24
FVEG_03922	2.A.1.13.18	4e-72
FVEG_10530	2.A.1.13.18	2e-27
FVEG_12028	2.A.1.13.18	1e-12
FVEG_00223	2.A.1.13.19	1e-29
FVEG_01682	2.A.1.13.19	2e-49
FVEG_03226	2.A.1.13.19	1e-51
FVEG_04407	2.A.1.13.19	2e-35
FVEG_05011	2.A.1.13.19	5e-59
FVEG_07485	2.A.1.13.19	3e-84
FVEG_08946	2.A.1.13.19	2e-62
FVEG_09310	2.A.1.13.19	5e-36
FVEG_10487	2.A.1.13.19	1e-13
FVEG_10693	2.A.1.13.19	1e-54
FVEG_11985	2.A.1.13.19	4e-51
FVEG_12980	2.A.1.13.19	8e-21
FVEG_13250	2.A.1.13.19	1e-52
FVEG_01842	2.A.1.13.4	1e-74
FVEG_03764	2.A.1.13.4	1e-40
FVEG_08031	2.A.1.13.4	6e-37
FVEG_11088	2.A.1.13.4	8e-39
FVEG_11910	2.A.1.13.4	2e-40
FVEG_13335	2.A.1.13.4	6e-44
FVEG_13370	2.A.1.13.4	9e-41
FVEG_00012	2.A.1.14.11	3e-38
FVEG_00038	2.A.1.14.11	3e-28
FVEG_00125	2.A.1.14.11	5e-63
FVEG_01042	2.A.1.14.11	2e-50
FVEG_03404	2.A.1.14.11	1e-56
FVEG_03592	2.A.1.14.11	1e-70
FVEG_04122	2.A.1.14.11	2e-16
FVEG_04313	2.A.1.14.11	4e-30
FVEG_04385	2.A.1.14.11	2e-32
FVEG_04427	2.A.1.14.11	2e-59
FVEG_05710	2.A.1.14.11	3e-46
FVEG_05718	2.A.1.14.11	7e-66
FVEG_05799	2.A.1.14.11	1e-47
FVEG_05914	2.A.1.14.11	1e-41
FVEG_05937	2.A.1.14.11	1e-61
FVEG_06209	2.A.1.14.11	3e-66
FVEG_07439	2.A.1.14.11	6e-60
FVEG_07529	2.A.1.14.11	7e-53
FVEG_07726	2.A.1.14.11	1e-55
FVEG_08370	2.A.1.14.11	5e-59
FVEG_08394	2.A.1.14.11	8e-59
FVEG_08809	2.A.1.14.11	7e-56
FVEG_09715	2.A.1.14.11	8e-54
FVEG_09835	2.A.1.14.11	4e-55
FVEG_09883	2.A.1.14.11	3e-55
FVEG_10408	2.A.1.14.11	5e-62
FVEG_10514	2.A.1.14.11	6e-38
FVEG_10763	2.A.1.14.11	1e-51
FVEG_10837	2.A.1.14.11	2e-60
FVEG_10998	2.A.1.14.11	2e-50
FVEG_11229	2.A.1.14.11	1e-61
FVEG_11480	2.A.1.14.11	1e-65
FVEG_12224	2.A.1.14.11	1e-58
FVEG_12362	2.A.1.14.11	3e-18
FVEG_12906	2.A.1.14.11	1e-67
FVEG_13854	2.A.1.14.11	5e-46
FVEG_13882	2.A.1.14.11	8e-60
FVEG_08296	2.A.1.14.12	5e-38
FVEG_01687	2.A.1.14.17	2e-45
FVEG_01777	2.A.1.14.17	2e-50
FVEG_02418	2.A.1.14.17	2e-73
FVEG_03045	2.A.1.14.17	1e-109
FVEG_05663	2.A.1.14.17	1e-44
FVEG_08343	2.A.1.14.17	1e-24
FVEG_09377	2.A.1.14.17	1e-28
FVEG_13193	2.A.1.14.17	8e-43
FVEG_03091	2.A.1.14.19	1e-110
FVEG_10800	2.A.1.14.20	1e-122
FVEG_11227	2.A.1.14.20	9e-36
FVEG_00393	2.A.1.14.3	9e-58
FVEG_03511	2.A.1.14.3	4e-43
FVEG_05698	2.A.1.14.3	1e-46
FVEG_05838	2.A.1.14.3	2e-41
FVEG_05981	2.A.1.14.3	4e-59
FVEG_10043	2.A.1.14.3	8e-41
FVEG_10851	2.A.1.14.3	7e-45
FVEG_11979	2.A.1.14.3	4e-44
FVEG_12736	2.A.1.14.3	1e-52
FVEG_14097	2.A.1.14.3	2e-47
FVEG_00178	2.A.1.14.36	2e-68
FVEG_00232	2.A.1.14.36	2e-35
FVEG_04377	2.A.1.14.36	2e-53
FVEG_10088	2.A.1.14.36	6e-57
FVEG_11598	2.A.1.14.36	3e-56
FVEG_11631	2.A.1.14.36	4e-27
FVEG_11801	2.A.1.14.36	9e-51
FVEG_11863	2.A.1.14.36	4e-72
FVEG_13914	2.A.1.14.36	3e-35
FVEG_10696	2.A.1.14.37	6e-93
FVEG_12717	2.A.1.14.37	1e-100
FVEG_00028	2.A.1.14.38	1e-81
FVEG_00137	2.A.1.14.38	8e-45
FVEG_02348	2.A.1.14.38	1e-106
FVEG_03454	2.A.1.14.38	1e-50
FVEG_03633	2.A.1.14.38	2e-59
FVEG_04586	2.A.1.14.38	1e-46
FVEG_05695	2.A.1.14.38	1e-119
FVEG_08649	2.A.1.14.38	1e-115
FVEG_08887	2.A.1.14.38	3e-90
FVEG_09756	2.A.1.14.38	1e-126
FVEG_10128	2.A.1.14.38	2e-58
FVEG_12081	2.A.1.14.38	7e-42
FVEG_12821	2.A.1.14.38	1e-128
FVEG_00091	2.A.1.14.4	3e-60
FVEG_00799	2.A.1.14.4	6e-51
FVEG_01589	2.A.1.14.4	2e-58
FVEG_05682	2.A.1.14.4	1e-72
FVEG_05853	2.A.1.14.4	8e-59
FVEG_07539	2.A.1.14.4	6e-60
FVEG_08404	2.A.1.14.4	1e-48
FVEG_09022	2.A.1.14.4	6e-70
FVEG_09359	2.A.1.14.4	1e-49
FVEG_09812	2.A.1.14.4	5e-64
FVEG_10911	2.A.1.14.4	1e-56
FVEG_11798	2.A.1.14.4	8e-30
FVEG_12597	2.A.1.14.4	5e-77
FVEG_12991	2.A.1.14.4	5e-49
FVEG_13058	2.A.1.14.4	4e-79
FVEG_13896	2.A.1.14.4	5e-61
FVEG_13684	2.A.1.14.5	2e-24
FVEG_01537	2.A.1.14.8	7e-32
FVEG_08375	2.A.1.14.8	7e-34
FVEG_12375	2.A.1.14.8	4e-19
FVEG_11225	2.A.1.14.9	6e-19
FVEG_12266	2.A.1.14.9	6e-31
FVEG_04458	2.A.1.16.1	1e-136
FVEG_12019	2.A.1.16.1	1e-123
FVEG_03733	2.A.1.16.4	1e-117
FVEG_01587	2.A.1.16.6	4e-52
FVEG_03479	2.A.1.16.6	1e-60
FVEG_13165	2.A.1.16.6	5e-62
FVEG_00996	2.A.1.16.7	0
FVEG_02430	2.A.1.16.7	1e-126
FVEG_06305	2.A.1.16.7	1e-124
FVEG_08700	2.A.1.16.7	0
FVEG_08712	2.A.1.16.7	1e-115
FVEG_12175	2.A.1.16.7	0
FVEG_12506	2.A.1.16.7	1e-50
FVEG_11004	2.A.1.19.38	1e-102
FVEG_10014	2.A.1.19.48	4e-85
FVEG_12199	2.A.1.19.48	1e-166
FVEG_13275	2.A.1.19.48	1e-133
FVEG_10570	2.A.1.2.16	7e-92
FVEG_11294	2.A.1.2.16	1e-135
FVEG_03145	2.A.1.2.17	2e-23
FVEG_06346	2.A.1.2.31	9e-23
FVEG_09064	2.A.1.2.31	6e-52
FVEG_09382	2.A.1.2.31	3e-65
FVEG_13567	2.A.1.2.31	9e-50
FVEG_00864	2.A.1.2.33	3e-43
FVEG_01665	2.A.1.2.33	9e-46
FVEG_06527	2.A.1.2.33	1e-44
FVEG_08664	2.A.1.2.33	4e-38
FVEG_09032	2.A.1.2.33	1e-144
FVEG_09931	2.A.1.2.33	1e-114
FVEG_10019	2.A.1.2.33	2e-34
FVEG_11071	2.A.1.2.33	1e-68
FVEG_12258	2.A.1.2.33	2e-56
FVEG_12675	2.A.1.2.33	4e-55
FVEG_13479T0	2.A.1.2.33	4e-46
FVEG_11024T0	2.A.1.2.33	3e-64
FVEG_04570T0	2.A.1.2.33	2e-64
FVEG_03316T0	2.A.1.2.33	1e-53
FVEG_09953T0	2.A.1.2.33	1e-29
FVEG_12325T0	2.A.1.2.33	6e-27
FVEG_08716T0	2.A.1.2.33	2e-16
FVEG_03453T0	2.A.1.2.33	1e-18
FVEG_12488T0	2.A.1.2.33	6e-16
FVEG_11026T0	2.A.1.2.33	2e-24
FVEG_03475T0	2.A.1.2.33	4e-14
FVEG_01813T0	2.A.1.2.33	7e-09
FVEG_04408T0	2.A.1.2.33	9e-16
FVEG_07655T0	2.A.1.2.33	1e-12
FVEG_01992	2.A.1.2.35	1e-23
FVEG_04238	2.A.1.2.35	1e-105
FVEG_12586	2.A.1.2.35	1e-72
FVEG_13286T0	2.A.1.2.35	3e-10
FVEG_07642T0	2.A.1.2.40	3e-17
FVEG_13163T0	2.A.1.2.40	8e-16
FVEG_02843	2.A.1.2.43	2e-41
FVEG_08288T0	2.A.1.2.43	2e-24
FVEG_03769	2.A.1.2.45	1e-179
FVEG_13950	2.A.1.2.6	1e-44
FVEG_00229	2.A.1.2.63	7e-99
FVEG_08866	2.A.1.2.64	3e-50
FVEG_06743T0	2.A.1.2.76	4e-26
FVEG_01432	2.A.1.2.77	1e-85
FVEG_02820	2.A.1.2.77	7e-47
FVEG_05030	2.A.1.2.77	3e-86
FVEG_06303	2.A.1.2.77	0
FVEG_08722	2.A.1.2.77	1e-110
FVEG_09958	2.A.1.2.77	7e-86
FVEG_10886	2.A.1.2.77	1e-109
FVEG_12533	2.A.1.2.77	1e-108
FVEG_12889	2.A.1.2.77	1e-37
FVEG_13324	2.A.1.2.77	2e-79
FVEG_08283	2.A.1.2.78	3e-62
FVEG_12727	2.A.1.2.78	7e-50
FVEG_12791	2.A.1.2.78	5e-50
FVEG_03384	2.A.1.2.79	4e-87
FVEG_11656	2.A.1.2.79	7e-32
FVEG_11497	2.A.1.2.85	1e-69
FVEG_03436	2.A.1.2.86	3e-71
FVEG_03485	2.A.1.2.86	6e-30
FVEG_06619	2.A.1.2.86	1e-28
FVEG_09316	2.A.1.2.86	1e-110
FVEG_10007	2.A.1.2.86	6e-74
FVEG_10650	2.A.1.2.86	3e-19
FVEG_10820	2.A.1.2.86	2e-46
FVEG_10824	2.A.1.2.86	3e-21
FVEG_11348	2.A.1.2.86	1e-170
FVEG_11751	2.A.1.2.86	7e-26
FVEG_11794	2.A.1.2.86	1e-128
FVEG_12605	2.A.1.2.86	1e-128
FVEG_12777	2.A.1.2.86	1e-142
FVEG_12907	2.A.1.2.86	2e-85
FVEG_12908	2.A.1.2.86	1e-59
FVEG_13166	2.A.1.2.86	1e-73
FVEG_13940	2.A.1.2.92	1e-31
FVEG_03402T0	2.A.1.2.92	3e-20
FVEG_01913	2.A.1.3.29	2e-15
FVEG_04012	2.A.1.3.33	2e-40
FVEG_03318	2.A.1.3.47	1e-50
FVEG_10712	2.A.1.3.47	1e-30
FVEG_10806	2.A.1.3.47	2e-51
FVEG_11059	2.A.1.3.47	2e-38
FVEG_13247	2.A.1.3.47	4e-37
FVEG_01056	2.A.1.3.52	1e-53
FVEG_05047	2.A.1.3.52	9e-93
FVEG_08481	2.A.1.3.52	4e-28
FVEG_08547	2.A.1.3.52	5e-56
FVEG_11236	2.A.1.3.52	8e-60
FVEG_12743	2.A.1.3.52	8e-38
FVEG_12866	2.A.1.3.52	1e-147
FVEG_13975	2.A.1.3.52	9e-34
FVEG_00476	2.A.1.3.65	2e-71
FVEG_00718	2.A.1.3.65	1e-37
FVEG_01738	2.A.1.3.65	1e-67
FVEG_01856	2.A.1.3.65	1e-131
FVEG_04150	2.A.1.3.65	1e-140
FVEG_05066	2.A.1.3.65	1e-128
FVEG_05882	2.A.1.3.65	1e-147
FVEG_06870	2.A.1.3.65	8e-89
FVEG_08721	2.A.1.3.65	1e-54
FVEG_09669	2.A.1.3.65	2e-56
FVEG_09867	2.A.1.3.65	2e-54
FVEG_09964	2.A.1.3.65	2e-40
FVEG_10035	2.A.1.3.65	1e-35
FVEG_10376	2.A.1.3.65	1e-126
FVEG_11081	2.A.1.3.65	2e-64
FVEG_11930	2.A.1.3.65	3e-53
FVEG_12219	2.A.1.3.65	4e-21
FVEG_12421	2.A.1.3.65	1e-111
FVEG_12880	2.A.1.3.65	1e-111
FVEG_13046	2.A.1.3.65	2e-90
FVEG_13953	2.A.1.3.65	1e-107
FVEG_04315	2.A.1.3.69	8e-43
FVEG_13660	2.A.1.3.69	1e-53
FVEG_02261	2.A.1.48.2	1e-100
FVEG_02750	2.A.1.48.3	6e-28
FVEG_03188	2.A.1.48.3	1e-23
FVEG_04795	2.A.1.48.3	5e-92
FVEG_06422	2.A.1.48.3	2e-74
FVEG_13787	2.A.1.48.3	3e-30
FVEG_02749	2.A.1.7.1	3e-22
FVEG_12551	2.A.1.7.1	5e-53
FVEG_09684	2.A.1.7.11	3e-22
FVEG_13038	2.A.1.7.11	1e-50
FVEG_08868	2.A.1.7.13	1e-40
FVEG_11358	2.A.1.7.13	9e-48
FVEG_00877	2.A.1.8.13	1e-146
FVEG_01425	2.A.1.9.1	2e-51
FVEG_06825	2.A.1.9.2	1e-177
FVEG_12069	2.A.1.9.2	0
FVEG_01440	2.A.1.9.4	4e-41
FVEG_00041	2.A.1.9.7	3e-72
FVEG_01756	2.A.1.9.7	3e-74
FVEG_07746	2.A.1.9.7	4e-83
FVEG_08777	2.A.1.9.7	3e-75
FVEG_10125	2.A.1.9.7	1e-147
FVEG_13225	2.A.1.9.7	7e-72

## Sheet: Tvirens MFS
Protein ID	Classification	E-value
53157	2.A.1.1.10	5e-96
38147	2.A.1.1.10	6e-87
34676	2.A.1.1.10	1e-109
39349	2.A.1.1.10	1e-102
57150	2.A.1.1.10	1e-105
68782	2.A.1.1.10	1e-108
69846	2.A.1.1.10	1e-94
28667	2.A.1.1.10	5e-99
135975	2.A.1.1.108	2e-46
52961	2.A.1.1.11	3e-65
196183	2.A.1.1.11	1e-89
59314	2.A.1.1.11	2e-63
195396	2.A.1.1.11	1e-112
48416	2.A.1.1.11	1e-113
43959	2.A.1.1.11	1e-96
33676	2.A.1.1.11	1e-60
66233	2.A.1.1.11	3e-81
32348	2.A.1.1.11	2e-88
28190	2.A.1.1.11	1e-134
77936	2.A.1.1.11	1e-120
28086	2.A.1.1.11	6e-55
157545	2.A.1.1.111	3e-39
31740	2.A.1.1.117	0
44788	2.A.1.1.119	7e-45
69813	2.A.1.1.119	2e-63
64743	2.A.1.1.119	1e-115
211568	2.A.1.1.119	6e-89
32748	2.A.1.1.119	0
190982	2.A.1.1.119	6e-54
86782	2.A.1.1.126	0
51260	2.A.1.1.19	7e-48
69459	2.A.1.1.38	1e-71
69207	2.A.1.1.38	1e-102
40256	2.A.1.1.38	3e-53
3016	2.A.1.1.38	2e-58
33863	2.A.1.1.39	1e-54
193092	2.A.1.1.39	3e-47
37076	2.A.1.1.39	1e-48
76958	2.A.1.1.39	1e-132
66201	2.A.1.1.39	4e-90
224321	2.A.1.1.40	0
184899	2.A.1.1.40	1e-69
57275	2.A.1.1.40	1e-109
34796	2.A.1.1.40	1e-96
46034	2.A.1.1.51	1e-150
91290	2.A.1.1.57	6e-48
86768	2.A.1.1.57	0
32818	2.A.1.1.58	1e-167
216420	2.A.1.1.58	1e-161
67321	2.A.1.1.58	2e-98
194325	2.A.1.1.6	2e-46
65301	2.A.1.1.69	2e-67
223834	2.A.1.1.69	2e-63
77012	2.A.1.1.69	2e-59
43891	2.A.1.1.69	2e-75
83136	2.A.1.1.69	1e-61
192445	2.A.1.1.7	1e-103
66077	2.A.1.1.7	0
89841	2.A.1.1.7	9e-60
53789	2.A.1.1.7	1e-113
133172	2.A.1.1.70	7e-25
49958	2.A.1.1.73	4e-82
53991	2.A.1.1.73	1e-148
60073	2.A.1.1.73	2e-69
44305	2.A.1.1.8	2e-97
159722	2.A.1.1.82	9e-88
78356	2.A.1.1.82	2e-87
78848	2.A.1.1.82	2e-95
29009	2.A.1.1.82	3e-96
191936	2.A.1.1.83	5e-46
151596	2.A.1.1.83	8e-51
33735	2.A.1.1.83	1e-87
52669	2.A.1.1.83	2e-77
212504	2.A.1.1.83	3e-97
47385	2.A.1.1.83	4e-56
29924	2.A.1.1.83	1e-112
27972	2.A.1.1.83	2e-97
53472	2.A.1.1.9	1e-115
214734	2.A.1.1.9	2e-94
62476	2.A.1.1.96	8e-73
89880	2.A.1.12.2	4e-64
177974	2.A.1.12.2	1e-99
66296	2.A.1.13.13	8e-26
195929	2.A.1.13.13	8e-22
127260	2.A.1.13.17	3e-19
156087	2.A.1.13.18	8e-29
49690	2.A.1.13.18	1e-25
177324	2.A.1.13.18	3e-69
31506	2.A.1.13.18	1e-63
45437	2.A.1.13.18	1e-65
38900	2.A.1.13.19	4e-51
58189	2.A.1.13.19	8e-65
63367	2.A.1.13.19	8e-44
58844	2.A.1.13.19	6e-37
162453	2.A.1.13.19	3e-42
50865	2.A.1.13.19	2e-53
161984	2.A.1.13.19	1e-33
200984	2.A.1.13.19	6e-70
32181	2.A.1.13.19	1e-40
78422	2.A.1.13.4	1e-68
47425	2.A.1.13.4	4e-46
232483	2.A.1.13.4	1e-47
62884	2.A.1.13.4	1e-66
188245	2.A.1.13.4	8e-42
53964	2.A.1.13.4	8e-50
67765	2.A.1.13.4	3e-39
51049	2.A.1.13.6	1e-26
195286	2.A.1.13.8	3e-20
53333	2.A.1.14.11	5e-57
52925	2.A.1.14.11	2e-38
52801	2.A.1.14.11	9e-69
154259	2.A.1.14.11	4e-51
51160	2.A.1.14.11	1e-48
51172	2.A.1.14.11	5e-62
46167	2.A.1.14.11	4e-63
226076	2.A.1.14.11	7e-50
84367	2.A.1.14.11	3e-57
64185	2.A.1.14.11	6e-55
36873	2.A.1.14.11	1e-56
58266	2.A.1.14.11	3e-56
59078	2.A.1.14.11	9e-42
43674	2.A.1.14.11	3e-72
89661	2.A.1.14.11	1e-60
57921	2.A.1.14.11	6e-67
45020	2.A.1.14.11	9e-53
34355	2.A.1.14.11	1e-50
57287	2.A.1.14.11	5e-52
191312	2.A.1.14.11	2e-74
64905	2.A.1.14.11	4e-59
36666	2.A.1.14.11	4e-73
62543	2.A.1.14.11	2e-74
187797	2.A.1.14.17	8e-26
59067	2.A.1.14.17	1e-88
39634	2.A.1.14.17	1e-114
32424	2.A.1.14.19	1e-111
193371	2.A.1.14.20	1e-78
50662	2.A.1.14.3	2e-54
48432	2.A.1.14.3	8e-38
58613	2.A.1.14.3	4e-43
194242	2.A.1.14.3	4e-47
53812	2.A.1.14.3	9e-36
59913	2.A.1.14.36	3e-70
52696	2.A.1.14.36	1e-59
58392	2.A.1.14.36	5e-66
36012	2.A.1.14.36	3e-56
193123	2.A.1.14.36	4e-66
82378	2.A.1.14.36	1e-79
147767	2.A.1.14.36	2e-56
37772	2.A.1.14.36	4e-62
212656	2.A.1.14.36	2e-64
217367	2.A.1.14.38	2e-50
80526	2.A.1.14.38	1e-129
53859	2.A.1.14.38	1e-135
45995	2.A.1.14.38	1e-150
151831	2.A.1.14.4	1e-69
87376	2.A.1.14.4	5e-94
46411	2.A.1.14.4	7e-60
47698	2.A.1.14.4	3e-59
195440	2.A.1.14.4	2e-42
42145	2.A.1.14.4	1e-68
40073	2.A.1.14.4	2e-62
31825	2.A.1.14.4	3e-73
31634	2.A.1.14.4	3e-71
150101	2.A.1.14.4	1e-49
45987	2.A.1.14.4	3e-67
180746	2.A.1.16.1	1e-119
49743	2.A.1.16.1	1e-142
52812	2.A.1.16.6	1e-84
152214	2.A.1.16.7	5e-57
43838	2.A.1.16.7	1e-140
51854	2.A.1.16.7	0
34210	2.A.1.16.7	1e-110
45948	2.A.1.16.7	1e-129
45984	2.A.1.16.7	1e-103
35433	2.A.1.19.38	4e-93
39080	2.A.1.19.48	1e-163
36444	2.A.1.19.48	1e-128
198016	2.A.1.19.48	1e-167
192411	2.A.1.2.16	1e-93
76205	2.A.1.2.16	1e-130
192676	2.A.1.2.16	2e-93
62683	2.A.1.2.16	7e-98
163701	2.A.1.2.16	1e-82
200458	2.A.1.2.2	6e-67
151811	2.A.1.2.31	6e-57
169918	2.A.1.2.31	5e-63
33515	2.A.1.2.31	3e-70
33562	2.A.1.2.31	3e-70
54136	2.A.1.2.33	1e-22
75084	2.A.1.2.33	2e-42
184629	2.A.1.2.33	2e-55
45410	2.A.1.2.33	7e-53
53883	2.A.1.2.33	1e-140
57920	2.A.1.2.33	2e-12
191828	2.A.1.2.35	1e-77
151280	2.A.1.2.35	1e-97
154984	2.A.1.2.35	1e-103
43018	2.A.1.2.35	1e-121
56332	2.A.1.2.35	1e-100
189483	2.A.1.2.36	4e-64
71648	2.A.1.2.43	8e-53
34853	2.A.1.2.6	1e-100
212690	2.A.1.2.63	7e-75
47413	2.A.1.2.64	1e-68
155828	2.A.1.2.64	3e-91
187995	2.A.1.2.64	1e-71
46530	2.A.1.2.76	4e-20
53178	2.A.1.2.77	2e-95
191922	2.A.1.2.77	3e-88
52764	2.A.1.2.77	1e-93
14161	2.A.1.2.77	3e-57
158376	2.A.1.2.77	1e-69
195551	2.A.1.2.77	0
115214	2.A.1.2.77	4e-78
31389	2.A.1.2.77	1e-110
40995	2.A.1.2.78	1e-49
69280	2.A.1.2.78	9e-53
73052	2.A.1.2.78	2e-49
148988	2.A.1.2.78	2e-38
38632	2.A.1.2.79	5e-88
64335	2.A.1.2.79	1e-117
27907	2.A.1.2.85	3e-68
191800	2.A.1.2.86	1e-115
192034	2.A.1.2.86	1e-110
69975	2.A.1.2.86	1e-120
48515	2.A.1.2.86	1e-114
68348	2.A.1.2.86	3e-31
196765	2.A.1.2.86	1e-109
125019	2.A.1.2.86	1e-140
44387	2.A.1.2.86	2e-82
158137	2.A.1.2.86	1e-68
39699	2.A.1.2.86	5e-36
36727	2.A.1.2.86	8e-88
208049	2.A.1.2.86	1e-40
149439	2.A.1.2.86	5e-24
40928	2.A.1.2.92	1e-43
38447	2.A.1.2.92	1e-33
192541	2.A.1.3.1	2e-36
32941	2.A.1.3.1	6e-70
213302	2.A.1.3.33	1e-62
191595	2.A.1.3.33	1e-63
78670	2.A.1.3.49	6e-39
116619	2.A.1.3.50	3e-22
183270	2.A.1.3.50	2e-48
187840	2.A.1.3.50	2e-49
47265	2.A.1.3.52	2e-38
75898	2.A.1.3.52	6e-52
193822	2.A.1.3.52	1e-70
61106	2.A.1.3.52	3e-61
45024	2.A.1.3.52	1e-57
45186	2.A.1.3.52	2e-79
203474	2.A.1.3.52	5e-68
44478	2.A.1.3.52	4e-77
33454	2.A.1.3.52	4e-56
40622	2.A.1.3.52	1e-152
195256	2.A.1.3.52	7e-28
191425	2.A.1.3.52	0
60010	2.A.1.3.65	1e-142
216146	2.A.1.3.65	1e-110
191806	2.A.1.3.65	1e-127
192420	2.A.1.3.65	6e-53
189029	2.A.1.3.65	1e-69
47330	2.A.1.3.65	3e-59
194160	2.A.1.3.65	2e-48
47173	2.A.1.3.65	1e-101
223898	2.A.1.3.65	7e-77
158659	2.A.1.3.65	1e-117
31219	2.A.1.3.65	1e-124
48199	2.A.1.3.65	5e-60
48610	2.A.1.3.65	1e-140
68115	2.A.1.3.65	8e-61
226278	2.A.1.3.65	1e-135
219995	2.A.1.3.65	5e-65
64982	2.A.1.3.65	1e-121
58016	2.A.1.3.65	1e-126
28823	2.A.1.3.65	3e-56
188982	2.A.1.3.68	1e-126
125544	2.A.1.3.69	6e-30
213638	2.A.1.48.2	5e-94
150591	2.A.1.48.3	8e-76
188499	2.A.1.48.3	2e-86
52486	2.A.1.48.3	9e-36
61412	2.A.1.48.4	5e-92
87510	2.A.1.7.1	5e-55
142807	2.A.1.7.1	7e-25
43717	2.A.1.7.13	3e-46
146090	2.A.1.7.13	4e-38
14210	2.A.1.8.13	3e-75
40830	2.A.1.9.2	9e-64
59225	2.A.1.9.2	1e-162
64152	2.A.1.9.2	0
214409	2.A.1.9.4	1e-44
77839	2.A.1.9.7	1e-80
190581	2.A.1.9.7	3e-73
191329	2.A.1.9.7	1e-152
189491	2.A.1.9.7	4e-84
