# Supplementary material for: The mycoparasitic fungus Clonostachys rosea responds with both common and specific gene expression during interspecific interactions with fungal prey
Source: Evol Appl. 2018 Mar 14;11(6):931–49. doi: 10.1111/eva.12609 (PMC5999205; doi:10.1111/eva.12609)
Supplement: Supplementary file 5 [file EVA-11-931-s005.xlsx]

## Sheet: MFS Gene family evolution
Description	ID	Newick	Family-wide P-value	T. reesei	T. virens	Anc. Tr/Tv	T. atroviride	Anc. Tricho	Anc. Fus/Cr	F. gram	F. vert	Anc. Fg/Fv	F. solani	Anc. Fus	C. rosea	Anc. Hypo	N. crassa
MFS 2.A.1.1.7	1	((((Tr_3:16,Tv_4:16)_4:5,Ta_3:21)_4:29,(((Fg_10:19,Fv_8:19)_8:9,Fs_5:28)_6:20,Cr_9:48)_6:2)_6:20,Nc_1:70)_5	0.014	0.18788	0.623568	0.544723	0.232582	0.031141	0.527595	0.058148	0.725873	0.009912	0.37525	0.695221	0.027294	0.112365	0.001393			significant gene gain
MFS 2.A.1.1.8	2	((((Tr_1:16,Tv_1:16)_1:5,Ta_0:21)_1:29,(((Fg_2:19,Fv_3:19)_3:9,Fs_3:28)_3:20,Cr_4:48)_3:2)_3:20,Nc_1:70)_3	0.55	-	-	-	-	-	-	-	-	-	-	-	-	-	-			significant gene loss
MFS 2.A.1.1.9	3	((((Tr_0:16,Tv_2:16)_1:5,Ta_0:21)_1:29,(((Fg_2:19,Fv_1:19)_2:9,Fs_2:28)_2:20,Cr_3:48)_2:2)_2:20,Nc_0:70)_2	0.055	-	-	-	-	-	-	-	-	-	-	-	-	-	-
MFS 2.A.1.1.10	4	((((Tr_5:16,Tv_8:16)_7:5,Ta_7:21)_7:29,(((Fg_7:19,Fv_12:19)_10:9,Fs_15:28)_10:20,Cr_7:48)_7:2)_7:20,Nc_3:70)_6	0	0.014117	0.125881	0.574339	0.721497	0.763959	0.531968	0.004452	0.081393	0.66009	0.000534	0.005134	0.824582	0.133496	0.029538
MFS 2.A.1.1.11	5	((((Tr_6:16,Tv_12:16)_10:5,Ta_9:21)_10:29,(((Fg_16:19,Fv_20:19)_19:9,Fs_31:28)_19:20,Cr_27:48)_16:2)_15:20,Nc_1:70)_12	0.003	0.000212	0.063135	0.601006	0.428214	0.001177	0.035713	0.022451	0.332797	0.741328	0	0.035655	7e-06	0.01915	0
MFS 2.A.1.1.36	6	((((Tr_0:16,Tv_0:16)_0:5,Ta_0:21)_0:29,(((Fg_1:19,Fv_2:19)_1:9,Fs_0:28)_1:20,Cr_2:48)_1:2)_1:20,Nc_1:70)_1	0.414	-	-	-	-	-	-	-	-	-	-	-	-	-	-
MFS 2.A.1.1.38	7	((((Tr_3:16,Tv_4:16)_4:5,Ta_4:21)_4:29,(((Fg_2:19,Fv_4:19)_4:9,Fs_4:28)_4:20,Cr_6:48)_4:2)_4:20,Nc_0:70)_3	0.218	-	-	-	-	-	-	-	-	-	-	-	-	-	-
MFS 2.A.1.1.39	8	((((Tr_6:16,Tv_5:16)_5:5,Ta_5:21)_5:29,(((Fg_2:19,Fv_3:19)_3:9,Fs_10:28)_5:20,Cr_6:48)_5:2)_5:20,Nc_3:70)_5	0.05	0.091278	0.646816	0.554944	0.678557	0.719795	0.523159	0.170343	0.612593	0.002335	4.2e-05	0.672618	0.239163	0.672618	0.174146
MFS 2.A.1.1.40	9	((((Tr_4:16,Tv_4:16)_4:5,Ta_4:21)_4:29,(((Fg_7:19,Fv_12:19)_9:9,Fs_11:28)_9:20,Cr_9:48)_7:2)_6:20,Nc_1:70)_5	0.001	0.623568	0.623568	0.544723	0.652286	0.031141	0.014326	0.030625	0.008566	0.648151	0.119855	0.050999	0.088297	0.112365	0.001393
MFS 2.A.1.1.51	10	((((Tr_1:16,Tv_1:16)_1:5,Ta_1:21)_1:29,(((Fg_1:19,Fv_0:19)_1:9,Fs_2:28)_1:20,Cr_2:48)_1:2)_1:20,Nc_0:70)_1	0.534	-	-	-	-	-	-	-	-	-	-	-	-	-	-
MFS 2.A.1.1.57	11	((((Tr_1:16,Tv_2:16)_2:5,Ta_2:21)_2:29,(((Fg_1:19,Fv_4:19)_4:9,Fs_7:28)_4:20,Cr_8:48)_4:2)_4:20,Nc_4:70)_4	0.007	0.103083	0.568689	0.52316	0.587188	0.014395	0.518659	0.000251	0.641258	0.576211	0.002764	0.646846	0.001307	0.646846	0.804673
MFS 2.A.1.1.58	12	((((Tr_2:16,Tv_3:16)_3:5,Ta_3:21)_3:29,(((Fg_3:19,Fv_2:19)_3:9,Fs_6:28)_3:20,Cr_3:48)_3:2)_3:20,Nc_1:70)_3	0.523	-	-	-	-	-	-	-	-	-	-	-	-	-	-
MFS 2.A.1.1.68	13	((((Tr_0:16,Tv_0:16)_0:5,Ta_0:21)_0:29,(((Fg_1:19,Fv_5:19)_4:9,Fs_7:28)_4:20,Cr_5:48)_3:2)_3:20,Nc_2:70)_3	0	0.5	0.5	0.5	0.5	0.000336	0.514094	0.000251	0.086372	0.576211	0.002764	0.068367	0.050825	0.617376	0.4193
MFS 2.A.1.1.69	14	((((Tr_5:16,Tv_5:16)_5:5,Ta_6:21)_5:29,(((Fg_7:19,Fv_7:19)_7:9,Fs_9:28)_7:20,Cr_6:48)_6:2)_6:20,Nc_2:70)_5	0.918	-	-	-	-	-	-	-	-	-	-	-	-	-	-
MFS 2.A.1.1.73	15	((((Tr_2:16,Tv_3:16)_2:5,Ta_2:21)_2:29,(((Fg_4:19,Fv_6:19)_5:9,Fs_6:28)_5:20,Cr_3:48)_3:2)_3:20,Nc_3:70)_3	0.691	-	-	-	-	-	-	-	-	-	-	-	-	-	-
MFS 2.A.1.1.82	16	((((Tr_3:16,Tv_4:16)_3:5,Ta_2:21)_3:29,(((Fg_3:19,Fv_4:19)_4:9,Fs_5:28)_4:20,Cr_4:48)_4:2)_4:20,Nc_2:70)_4	0.84	-	-	-	-	-	-	-	-	-	-	-	-	-	-
MFS 2.A.1.1.83	17	((((Tr_3:16,Tv_8:16)_7:5,Ta_5:21)_7:29,(((Fg_19:19,Fv_24:19)_22:9,Fs_33:28)_22:20,Cr_24:48)_17:2)_15:20,Nc_4:70)_13	0.003	4.8e-05	0.125881	0.574339	0.023232	1e-06	0.003417	0.030992	0.120633	0.76055	1e-06	0.001112	0.001429	0.125076	1e-05
MFS 2.A.1.1.108	18	((((Tr_1:16,Tv_1:16)_1:5,Ta_1:21)_1:29,(((Fg_0:19,Fv_2:19)_1:9,Fs_1:28)_1:20,Cr_2:48)_1:2)_1:20,Nc_0:70)_1	0.414	-	-	-	-	-	-	-	-	-	-	-	-	-	-
MFS 2.A.1.1.117	19	((((Tr_1:16,Tv_1:16)_1:5,Ta_1:21)_1:29,(((Fg_2:19,Fv_5:19)_3:9,Fs_4:28)_3:20,Cr_1:48)_1:2)_1:20,Nc_1:70)_1	0.235	-	-	-	-	-	-	-	-	-	-	-	-	-	-
MFS 2.A.1.1.119	20	((((Tr_5:16,Tv_6:16)_6:5,Ta_10:21)_8:29,(((Fg_7:19,Fv_14:19)_12:9,Fs_14:28)_12:20,Cr_19:48)_11:2)_11:20,Nc_4:70)_10	0	0.258167	0.667701	0.001964	0.067692	0.016531	0.548853	7.2e-05	0.105167	0.68194	0.089371	0.228516	6.5e-05	0.210985	0.000709
MFS 2.A.1.1.125	21	((((Tr_0:16,Tv_0:16)_0:5,Ta_0:21)_0:29,(((Fg_2:19,Fv_3:19)_3:9,Fs_6:28)_3:20,Cr_3:48)_2:2)_2:20,Nc_1:70)_2	0.115	-	-	-	-	-	-	-	-	-	-	-	-	-	-
MFS 2.A.1.1.126	22	((((Tr_1:16,Tv_1:16)_1:5,Ta_1:21)_1:29,(((Fg_1:19,Fv_1:19)_1:9,Fs_1:28)_1:20,Cr_2:48)_1:2)_1:20,Nc_0:70)_1	0.811	-	-	-	-	-	-	-	-	-	-	-	-	-	-
MFS 2.A.1.2.2	23	((((Tr_0:16,Tv_1:16)_1:5,Ta_1:21)_1:29,(((Fg_0:19,Fv_0:19)_0:9,Fs_2:28)_1:20,Cr_1:48)_1:2)_1:20,Nc_0:70)_1	0.279	-	-	-	-	-	-	-	-	-	-	-	-	-	-
MFS 2.A.1.2.6	24	((((Tr_1:16,Tv_1:16)_1:5,Ta_2:21)_1:29,(((Fg_0:19,Fv_1:19)_1:9,Fs_4:28)_1:20,Cr_0:48)_1:2)_1:20,Nc_0:70)_1	0.041	0.536296	0.536296	0.511787	0.023936	0.562954	0.504766	0.063515	0.54266	0.52092	0.000124	0.544753	0.144279	0.544753	0.195065
MFS 2.A.1.2.16	25	((((Tr_3:16,Tv_5:16)_4:5,Ta_4:21)_4:29,(((Fg_2:19,Fv_2:19)_2:9,Fs_2:28)_2:20,Cr_3:48)_3:2)_3:20,Nc_2:70)_3	0.89	-	-	-	-	-	-	-	-	-	-	-	-	-	-
MFS 2.A.1.2.31	26	((((Tr_3:16,Tv_4:16)_4:5,Ta_6:21)_4:29,(((Fg_4:19,Fv_4:19)_4:9,Fs_4:28)_4:20,Cr_6:48)_4:2)_4:20,Nc_4:70)_4	0.97	-	-	-	-	-	-	-	-	-	-	-	-	-	-
MFS 2.A.1.2.33	27	((((Tr_6:16,Tv_6:16)_6:5,Ta_6:21)_6:29,(((Fg_11:19,Fv_24:19)_17:9,Fs_25:28)_17:20,Cr_17:48)_12:2)_11:20,Nc_3:70)_9	0.001	0.667701	0.667701	0.564812	0.701462	0.000319	0.026231	3.9e-05	1.4e-05	0.726669	4e-05	0.000283	0.006932	0.075134	0.000419
MFS 2.A.1.2.35	28	((((Tr_2:16,Tv_5:16)_4:5,Ta_6:21)_4:29,(((Fg_2:19,Fv_4:19)_3:9,Fs_1:28)_3:20,Cr_3:48)_3:2)_3:20,Nc_0:70)_3	0.002	0.004525	0.073429	0.544723	0.021257	0.096697	0.514094	0.170343	0.065125	0.558939	0.007349	0.617376	0.719237	0.617376	0.004749
MFS 2.A.1.2.36	29	((((Tr_0:16,Tv_1:16)_1:5,Ta_1:21)_1:29,(((Fg_0:19,Fv_0:19)_0:9,Fs_1:28)_1:20,Cr_2:48)_1:2)_1:20,Nc_1:70)_1	0.531	-	-	-	-	-	-	-	-	-	-	-	-	-	-
MFS 2.A.1.2.40	30	((((Tr_0:16,Tv_0:16)_0:5,Ta_0:21)_0:29,(((Fg_1:19,Fv_2:19)_1:9,Fs_1:28)_1:20,Cr_1:48)_1:2)_1:20,Nc_0:70)_1	0.578	-	-	-	-	-	-	-	-	-	-	-	-	-	-
MFS 2.A.1.2.43	31	((((Tr_1:16,Tv_1:16)_1:5,Ta_1:21)_1:29,(((Fg_1:19,Fv_2:19)_1:9,Fs_1:28)_1:20,Cr_1:48)_1:2)_1:20,Nc_1:70)_1	0.85	-	-	-	-	-	-	-	-	-	-	-	-	-	-
MFS 2.A.1.2.45	32	((((Tr_0:16,Tv_0:16)_0:5,Ta_1:21)_1:29,(((Fg_1:19,Fv_1:19)_1:9,Fs_2:28)_1:20,Cr_0:48)_1:2)_1:20,Nc_0:70)_1	0.309	-	-	-	-	-	-	-	-	-	-	-	-	-	-
MFS 2.A.1.2.63	33	((((Tr_1:16,Tv_1:16)_1:5,Ta_1:21)_1:29,(((Fg_1:19,Fv_1:19)_1:9,Fs_3:28)_1:20,Cr_4:48)_1:2)_1:20,Nc_1:70)_1	0.525	-	-	-	-	-	-	-	-	-	-	-	-	-	-
MFS 2.A.1.2.64	34	((((Tr_3:16,Tv_3:16)_3:5,Ta_2:21)_2:29,(((Fg_2:19,Fv_1:19)_2:9,Fs_1:28)_2:20,Cr_2:48)_2:2)_2:20,Nc_0:70)_2	0.554	-	-	-	-	-	-	-	-	-	-	-	-	-	-
MFS 2.A.1.2.77	35	((((Tr_6:16,Tv_8:16)_8:5,Ta_12:21)_10:29,(((Fg_11:19,Fv_10:19)_11:9,Fs_13:28)_11:20,Cr_18:48)_11:2)_11:20,Nc_5:70)_10	0.003	0.018185	0.703443	0.003096	0.093799	0.522718	0.548853	0.767613	0.427471	0.671338	0.078976	0.774193	0.000424	0.210985	0.006477
MFS 2.A.1.2.78	36	((((Tr_1:16,Tv_4:16)_3:5,Ta_3:21)_3:29,(((Fg_4:19,Fv_3:19)_3:9,Fs_2:28)_3:20,Cr_5:48)_3:2)_3:20,Nc_1:70)_3	0.18	-	-	-	-	-	-	-	-	-	-	-	-	-	-
MFS 2.A.1.2.79	37	((((Tr_1:16,Tv_2:16)_1:5,Ta_1:21)_1:29,(((Fg_0:19,Fv_2:19)_2:9,Fs_3:28)_2:20,Cr_0:48)_1:2)_1:20,Nc_0:70)_1	0.042	0.536296	0.018465	0.511787	0.546831	0.562954	0.504766	0.001245	0.579941	0.540536	0.062764	0.022853	0.144279	0.544753	0.195065
MFS 2.A.1.2.85	38	((((Tr_0:16,Tv_1:16)_1:5,Ta_0:21)_1:29,(((Fg_0:19,Fv_1:19)_1:9,Fs_3:28)_1:20,Cr_3:48)_1:2)_1:20,Nc_0:70)_1	0.023	0.054102	0.536296	0.511787	0.06967	0.562954	0.504766	0.063515	0.54266	0.52092	0.001975	0.544753	0.005278	0.544753	0.195065
MFS 2.A.1.2.86	39	((((Tr_8:16,Tv_13:16)_13:5,Ta_14:21)_13:29,(((Fg_9:19,Fv_16:19)_15:9,Fs_21:28)_16:20,Cr_24:48)_15:2)_15:20,Nc_4:70)_13	0.001	4.8e-05	0.766971	0.625053	0.271297	0.222048	0.564809	2e-05	0.280746	0.343899	0.003032	0.291539	6.6e-05	0.125076	1e-05
MFS 2.A.1.2.92	40	((((Tr_1:16,Tv_2:16)_2:5,Ta_2:21)_2:29,(((Fg_0:19,Fv_2:19)_2:9,Fs_2:28)_2:20,Cr_6:48)_3:2)_3:20,Nc_3:70)_3	0.206	-	-	-	-	-	-	-	-	-	-	-	-	-	-
MFS 2.A.1.3.1	41	((((Tr_1:16,Tv_2:16)_1:5,Ta_1:21)_1:29,(((Fg_0:19,Fv_0:19)_0:9,Fs_0:28)_0:20,Cr_0:48)_0:2)_1:20,Nc_0:70)_1	0.421	-	-	-	-	-	-	-	-	-	-	-	-	-	-
MFS 2.A.1.3.32	42	((((Tr_1:16,Tv_0:16)_1:5,Ta_2:21)_1:29,(((Fg_2:19,Fv_0:19)_2:9,Fs_4:28)_2:20,Cr_1:48)_1:2)_1:20,Nc_1:70)_1	0.043	0.536296	0.054102	0.511787	0.023936	0.562954	0.504766	0.579941	0.001245	0.540536	0.009401	0.022853	0.597964	0.544753	0.633491
MFS 2.A.1.3.33	43	((((Tr_1:16,Tv_2:16)_2:5,Ta_1:21)_2:29,(((Fg_3:19,Fv_1:19)_3:9,Fs_3:28)_3:20,Cr_6:48)_3:2)_3:20,Nc_0:70)_3	0.027	0.103083	0.568689	0.52316	0.130889	0.237767	0.514094	0.612593	0.003374	0.558939	0.652359	0.617376	0.005077	0.617376	0.004749
MFS 2.A.1.3.47	44	((((Tr_0:16,Tv_0:16)_0:5,Ta_0:21)_0:29,(((Fg_2:19,Fv_5:19)_3:9,Fs_4:28)_3:20,Cr_6:48)_3:2)_3:20,Nc_2:70)_3	0.041	0.5	0.5	0.5	0.5	0.000336	0.514094	0.170343	0.010368	0.558939	0.093623	0.617376	0.005077	0.617376	0.4193
MFS 2.A.1.3.50	45	((((Tr_2:16,Tv_3:16)_2:5,Ta_2:21)_2:29,(((Fg_2:19,Fv_0:19)_2:9,Fs_3:28)_2:20,Cr_4:48)_2:2)_2:20,Nc_1:70)_2	0.264	-	-	-	-	-	-	-	-	-	-	-	-	-	-
MFS 2.A.1.3.52	46	((((Tr_8:16,Tv_12:16)_10:5,Ta_11:21)_10:29,(((Fg_7:19,Fv_8:19)_8:9,Fs_15:28)_9:20,Cr_10:48)_9:2)_9:20,Nc_4:70)_8	0.007	0.027337	0.063135	0.601006	0.219632	0.26035	0.54053	0.35418	0.725873	0.227826	4.3e-05	0.748155	0.369586	0.173701	0.01356
MFS 2.A.1.3.65	47	((((Tr_8:16,Tv_19:16)_18:5,Ta_24:21)_20:29,(((Fg_14:19,Fv_21:19)_20:9,Fs_25:28)_21:20,Cr_33:48)_21:2)_21:20,Nc_8:70)_18	0.003	0	0.283547	0.011902	0.013283	0.651245	0.587126	9.1e-05	0.344492	0.40593	0.03077	0.84654	1e-05	0.045122	2.3e-05
MFS 2.A.1.3.68	48	((((Tr_0:16,Tv_1:16)_1:5,Ta_2:21)_1:29,(((Fg_0:19,Fv_0:19)_0:9,Fs_2:28)_1:20,Cr_4:48)_1:2)_1:20,Nc_0:70)_1	0.027	0.054102	0.536296	0.511787	0.023936	0.562954	0.504766	0.5	0.5	0.031268	0.031359	0.544753	0.000545	0.544753	0.195065
MFS 2.A.1.3.69	49	((((Tr_0:16,Tv_1:16)_1:5,Ta_3:21)_1:29,(((Fg_1:19,Fv_2:19)_1:9,Fs_1:28)_1:20,Cr_3:48)_1:2)_1:20,Nc_0:70)_1	0.066	-	-	-	-	-	-	-	-	-	-	-	-	-	-
MFS 2.A.1.7.1	50	((((Tr_1:16,Tv_2:16)_2:5,Ta_2:21)_2:29,(((Fg_2:19,Fv_2:19)_2:9,Fs_2:28)_2:20,Cr_2:48)_2:2)_2:20,Nc_2:70)_2	0.905	-	-	-	-	-	-	-	-	-	-	-	-	-	-
MFS 2.A.1.7.11	51	((((Tr_1:16,Tv_0:16)_1:5,Ta_0:21)_1:29,(((Fg_1:19,Fv_2:19)_1:9,Fs_0:28)_1:20,Cr_0:48)_1:2)_1:20,Nc_0:70)_1	0.089	-	-	-	-	-	-	-	-	-	-	-	-	-	-
MFS 2.A.1.7.13	52	((((Tr_2:16,Tv_2:16)_2:5,Ta_1:21)_2:29,(((Fg_3:19,Fv_2:19)_3:9,Fs_4:28)_3:20,Cr_7:48)_3:2)_3:20,Nc_0:70)_3	0.06	-	-	-	-	-	-	-	-	-	-	-	-	-	-
MFS 2.A.1.9.2	53	((((Tr_3:16,Tv_3:16)_3:5,Ta_3:21)_3:29,(((Fg_3:19,Fv_2:19)_3:9,Fs_4:28)_3:20,Cr_2:48)_3:2)_3:20,Nc_1:70)_3	0.881	-	-	-	-	-	-	-	-	-	-	-	-	-	-
MFS 2.A.1.9.7	54	((((Tr_3:16,Tv_4:16)_3:5,Ta_4:21)_3:29,(((Fg_1:19,Fv_6:19)_2:9,Fs_2:28)_2:20,Cr_2:48)_2:2)_2:20,Nc_1:70)_2	0.035	0.597644	0.055289	0.534133	0.071589	0.064847	0.509463	0.119992	8e-06	0.540536	0.611052	0.58359	0.668155	0.58359	0.326921
MFS 2.A.1.12.2	55	((((Tr_2:16,Tv_2:16)_2:5,Ta_2:21)_2:29,(((Fg_2:19,Fv_2:19)_2:9,Fs_2:28)_2:20,Cr_2:48)_2:2)_2:20,Nc_2:70)_2	1	-	-	-	-	-	-	-	-	-	-	-	-	-	-
MFS 2.A.1.13.4	56	((((Tr_8:16,Tv_7:16)_8:5,Ta_11:21)_9:29,(((Fg_6:19,Fv_7:19)_7:9,Fs_16:28)_9:20,Cr_16:48)_9:2)_9:20,Nc_1:70)_7	0	0.703443	0.316882	0.14058	0.080663	0.795522	0.54053	0.32464	0.708418	0.007785	9e-06	0.748155	0.000153	0.050999	4.6e-05
MFS 2.A.1.13.6	57	((((Tr_0:16,Tv_1:16)_1:5,Ta_1:21)_1:29,(((Fg_1:19,Fv_0:19)_1:9,Fs_2:28)_1:20,Cr_0:48)_1:2)_1:20,Nc_0:70)_1	0.202	-	-	-	-	-	-	-	-	-	-	-	-	-	-
MFS 2.A.1.13.13	58	((((Tr_1:16,Tv_2:16)_2:5,Ta_2:21)_2:29,(((Fg_0:19,Fv_2:19)_2:9,Fs_1:28)_2:20,Cr_3:48)_2:2)_2:20,Nc_0:70)_2	0.193	-	-	-	-	-	-	-	-	-	-	-	-	-	-
MFS 2.A.1.13.18	59	((((Tr_4:16,Tv_5:16)_4:5,Ta_4:21)_4:29,(((Fg_2:19,Fv_3:19)_3:9,Fs_6:28)_4:20,Cr_6:48)_4:2)_4:20,Nc_2:70)_4	0.491	-	-	-	-	-	-	-	-	-	-	-	-	-	-
MFS 2.A.1.13.19	60	((((Tr_6:16,Tv_9:16)_8:5,Ta_7:21)_8:29,(((Fg_9:19,Fv_13:19)_11:9,Fs_12:28)_11:20,Cr_20:48)_11:2)_11:20,Nc_4:70)_10	0	0.018185	0.142556	0.583538	0.37653	0.016531	0.548853	0.043267	0.093262	0.671338	0.295722	0.774193	1.1e-05	0.210985	0.000709
MFS 2.A.1.14.3	61	((((Tr_2:16,Tv_5:16)_4:5,Ta_3:21)_4:29,(((Fg_8:19,Fv_10:19)_9:9,Fs_12:28)_9:20,Cr_20:48)_9:2)_8:20,Nc_4:70)_7	0	0.004525	0.073429	0.544723	0.232582	0.000798	0.019093	0.380955	0.18446	0.648151	0.021051	0.748155	0	0.153955	0.041387
MFS 2.A.1.14.4	62	((((Tr_4:16,Tv_11:16)_10:5,Ta_9:21)_10:29,(((Fg_12:19,Fv_16:19)_16:9,Fs_29:28)_17:20,Cr_30:48)_15:2)_14:20,Nc_1:70)_11	0.003	0	0.174531	0.601006	0.428214	0.005558	0.033347	0.002234	0.813258	0.357477	0	0.076279	0	0.015678	0
MFS 2.A.1.14.5	63	((((Tr_0:16,Tv_0:16)_0:5,Ta_0:21)_0:29,(((Fg_0:19,Fv_1:19)_1:9,Fs_2:28)_1:20,Cr_0:48)_1:2)_1:20,Nc_0:70)_1	0.242	-	-	-	-	-	-	-	-	-	-	-	-	-	-
MFS 2.A.1.14.8	64	((((Tr_0:16,Tv_0:16)_0:5,Ta_0:21)_0:29,(((Fg_2:19,Fv_3:19)_2:9,Fs_1:28)_2:20,Cr_6:48)_2:2)_2:20,Nc_0:70)_2	0.033	0.5	0.5	0.5	0.5	0.003036	0.509463	0.579941	0.043539	0.540536	0.166816	0.58359	0.000237	0.58359	0.018234
MFS 2.A.1.14.9	65	((((Tr_0:16,Tv_0:16)_0:5,Ta_0:21)_0:29,(((Fg_0:19,Fv_2:19)_1:9,Fs_1:28)_1:20,Cr_0:48)_1:2)_1:20,Nc_0:70)_1	0.221	-	-	-	-	-	-	-	-	-	-	-	-	-	-
MFS 2.A.1.14.11	66	((((Tr_16:16,Tv_23:16)_22:5,Ta_22:21)_23:29,(((Fg_34:19,Fv_37:19)_37:9,Fs_51:28)_39:20,Cr_93:48)_38:2)_35:20,Nc_13:70)_30	0.024	6.3e-05	0.327602	0.296121	0.609956	0	0.000883	0.136336	0.886329	0.178616	8e-06	0.503489	0	0.008129	0
MFS 2.A.1.14.17	67	((((Tr_2:16,Tv_3:16)_3:5,Ta_2:21)_3:29,(((Fg_9:19,Fv_8:19)_9:9,Fs_18:28)_9:20,Cr_19:48)_8:2)_7:20,Nc_2:70)_6	0	0.147509	0.597644	0.534133	0.184854	0.000479	0.01671	0.741394	0.380955	0.648151	0	0.173701	0	0.133496	0.005723
MFS 2.A.1.14.18	68	((((Tr_0:16,Tv_0:16)_0:5,Ta_0:21)_0:29,(((Fg_2:19,Fv_0:19)_1:9,Fs_2:28)_1:20,Cr_2:48)_1:2)_1:20,Nc_0:70)_1	0.246	-	-	-	-	-	-	-	-	-	-	-	-	-	-
MFS 2.A.1.14.20	69	((((Tr_1:16,Tv_1:16)_1:5,Ta_1:21)_1:29,(((Fg_1:19,Fv_2:19)_2:9,Fs_5:28)_2:20,Cr_2:48)_2:2)_2:20,Nc_0:70)_2	0.243	-	-	-	-	-	-	-	-	-	-	-	-	-	-
MFS 2.A.1.14.36	70	((((Tr_6:16,Tv_9:16)_8:5,Ta_9:21)_8:29,(((Fg_7:19,Fv_9:19)_8:9,Fs_8:28)_8:20,Cr_14:48)_8:2)_8:20,Nc_1:70)_7	0.003	0.018185	0.142556	0.583538	0.181184	0.781007	0.53628	0.35418	0.166098	0.635472	0.776567	0.732637	0.000674	0.153955	4.6e-05
MFS 2.A.1.14.37	71	((((Tr_0:16,Tv_0:16)_0:5,Ta_1:21)_1:29,(((Fg_1:19,Fv_2:19)_2:9,Fs_9:28)_3:20,Cr_5:48)_3:2)_3:20,Nc_2:70)_3	0	0.5	0.5	0.017646	0.546831	0.007879	0.514094	0.119992	0.579941	0.088747	1e-06	0.617376	0.050825	0.617376	0.4193
MFS 2.A.1.14.38	72	((((Tr_2:16,Tv_4:16)_4:5,Ta_4:21)_4:29,(((Fg_6:19,Fv_13:19)_10:9,Fs_16:28)_10:20,Cr_11:48)_8:2)_8:20,Nc_3:70)_7	0	0.004525	0.623568	0.544723	0.652286	0.000798	0.53628	0.000402	0.011094	0.66009	6.8e-05	0.06289	0.049711	0.153955	0.009188
MFS 2.A.1.16.1	73	((((Tr_2:16,Tv_2:16)_2:5,Ta_2:21)_2:29,(((Fg_2:19,Fv_2:19)_2:9,Fs_3:28)_2:20,Cr_3:48)_2:2)_2:20,Nc_0:70)_2	0.83	-	-	-	-	-	-	-	-	-	-	-	-	-	-
MFS 2.A.1.16.6	74	((((Tr_0:16,Tv_1:16)_1:5,Ta_2:21)_2:29,(((Fg_0:19,Fv_3:19)_2:9,Fs_4:28)_2:20,Cr_3:48)_2:2)_2:20,Nc_1:70)_2	0.019	0.054102	0.536296	0.034741	0.587188	0.61428	0.509463	0.001245	0.043539	0.540536	0.009401	0.58359	0.102516	0.58359	0.326921
MFS 2.A.1.16.7	75	((((Tr_3:16,Tv_6:16)_5:5,Ta_4:21)_5:29,(((Fg_7:19,Fv_7:19)_7:9,Fs_13:28)_7:20,Cr_15:48)_7:2)_7:20,Nc_1:70)_6	0	0.007234	0.091278	0.554944	0.274934	0.040842	0.531968	0.708418	0.708418	0.621997	3.1e-05	0.7151	1.3e-05	0.133496	0.000369
MFS 2.A.1.19.38	76	((((Tr_1:16,Tv_1:16)_1:5,Ta_1:21)_1:29,(((Fg_2:19,Fv_1:19)_2:9,Fs_5:28)_2:20,Cr_5:48)_2:2)_2:20,Nc_1:70)_2	0.123	-	-	-	-	-	-	-	-	-	-	-	-	-	-
MFS 2.A.1.19.48	77	((((Tr_3:16,Tv_3:16)_3:5,Ta_2:21)_2:29,(((Fg_1:19,Fv_3:19)_2:9,Fs_0:28)_2:20,Cr_2:48)_2:2)_2:20,Nc_0:70)_2	0.118	-	-	-	-	-	-	-	-	-	-	-	-	-	-
MFS 2.A.1.48.2	78	((((Tr_1:16,Tv_1:16)_1:5,Ta_1:21)_1:29,(((Fg_1:19,Fv_1:19)_1:9,Fs_2:28)_1:20,Cr_1:48)_1:2)_1:20,Nc_2:70)_1	0.886	-	-	-	-	-	-	-	-	-	-	-	-	-	-
MFS 2.A.1.48.3	79	((((Tr_3:16,Tv_3:16)_3:5,Ta_5:21)_4:29,(((Fg_5:19,Fv_5:19)_5:9,Fs_3:28)_4:20,Cr_4:48)_4:2)_4:20,Nc_1:70)_4	0.713	-	-	-	-	-	-	-	-	-	-	-	-	-	-
MFS 2.A.1.48.4	80	((((Tr_1:16,Tv_1:16)_1:5,Ta_1:21)_1:29,(((Fg_2:19,Fv_0:19)_2:9,Fs_7:28)_2:20,Cr_3:48)_2:2)_2:20,Nc_2:70)_2	0.019	0.536296	0.536296	0.511787	0.546831	0.171683	0.509463	0.579941	0.001245	0.540536	3e-06	0.58359	0.102516	0.58359	0.716178
				T. reesei	T. virens	Anc. Tr/Tv	T. atroviride	Anc. Tricho	Anc. Fus/Cr	F. gram	F. vert	Anc. Fg/Fv	F. solani	Anc. Fus	C. rosea	Anc. Hypo	N. crassa
